# Supplementary material for: Coupled nitrification and N2 gas production as a cryptic process in oxic riverbeds
Source: Nat Commun. 2021 Feb 22;12:1217. doi: 10.1038/s41467-021-21400-3 (PMC7900231; doi:10.1038/s41467-021-21400-3)
Supplement: Supplementary file 3 — Supplementary Data 1 [file 41467_2021_21400_MOESM3_ESM.xlsx]

## Sheet: all data for 4 rivers
type	river	incubation time (h)	treatment_code	treatment	replicate	XS_29N2	XS_30N2	NH4	NO2	NOX	NH4_15	NO2_15	NOX_15	tot_15N2
Chalk	Lambourn	0	5	NH4_14_plus_NO2_15_plus_ATU	1	0.140574	0	256.207	33.2967	66.0904	0	27.6921	28.919	0.140574
Chalk	Lambourn	0.5	5	NH4_14_plus_NO2_15_plus_ATU	1	0.76622	0.122929	250.638	17.2907	41.4681	0	18.3199	18.3199	1.01208
Chalk	Lambourn	1	5	NH4_14_plus_NO2_15_plus_ATU	1	1.47899	0.475122	206.085	11.8402	31.1082	0	12.7318	16.5255	2.42923
Chalk	Lambourn	3	5	NH4_14_plus_NO2_15_plus_ATU	1	1.82267	0.663016	223.224	5.98612	28.2634	0	2.10555	2.28659	3.1487
Chalk	Lambourn	4.5	5	NH4_14_plus_NO2_15_plus_ATU	1	0.438895	0.26839	154.573	2.81094	22.5329	0	0.660084	7.06199	0.975675
Chalk	Lambourn	6	5	NH4_14_plus_NO2_15_plus_ATU	1	3.48395	0.862335	251.057	4.07596	27.3078	0	0.14728	7.43586	5.20862
Chalk	Lambourn	9	5	NH4_14_plus_NO2_15_plus_ATU	1	4.59802	0.922926	397.273	4.14279	30.8824	0	0	0.410027	6.44387
Chalk	Lambourn	12	5	NH4_14_plus_NO2_15_plus_ATU	1	1.20911	0.634489	354.984	3.39014	15.9603	0	0	4.54445	2.47808
Chalk	Lambourn	0	5	NH4_14_plus_NO2_15_plus_ATU	2	0.322133	0.353002	230.955	23.5484	45.7175	0	19.8912	19.9303	1.02814
Chalk	Lambourn	0.5	5	NH4_14_plus_NO2_15_plus_ATU	2	0.727372	0.617923	499.906	25.9045	49.1352	0	25.0115	28.3016	1.96322
Chalk	Lambourn	1	5	NH4_14_plus_NO2_15_plus_ATU	2	0.460263	0.496032	201.786	21.5257	43.4134	0	9.96248	11.0879	1.45233
Chalk	Lambourn	3	5	NH4_14_plus_NO2_15_plus_ATU	2	1.91264	0.649914	263.926	6.91293	26.3704	0	3.68696	7.71116	3.21247
Chalk	Lambourn	4.5	5	NH4_14_plus_NO2_15_plus_ATU	2	0.700211	0.678447	195.365	2.22406	16.2526	0	0.572621	0.749891	2.0571
Chalk	Lambourn	6	5	NH4_14_plus_NO2_15_plus_ATU	2	3.14729	0.907704	310.373	2.08017	12.6695	0	0.043706	8.18937	4.9627
Chalk	Lambourn	9	5	NH4_14_plus_NO2_15_plus_ATU	2	0.498587	0.576407	387.442	2.22725	13.3102	0	0	6.41901	1.6514
Chalk	Lambourn	12	5	NH4_14_plus_NO2_15_plus_ATU	2	7.16969	1.8758	403.164	2.30963	12.5462	0	0	9.50149	10.9213
Chalk	Lambourn	0	5	NH4_14_plus_NO2_15_plus_ATU	3	0.635051	0.913416	511.489	26.4055	42.6313	0	39.9791	40.4033	2.46188
Chalk	Lambourn	0.5	5	NH4_14_plus_NO2_15_plus_ATU	3	0.47297	0.886807	388.619	14.9435	26.2978	0	18.6413	19.9453	2.24658
Chalk	Lambourn	1	5	NH4_14_plus_NO2_15_plus_ATU	3	0.755609	0.812413	415.459	16.3115	31.2695	0	16.561	19.3662	2.38043
Chalk	Lambourn	3	5	NH4_14_plus_NO2_15_plus_ATU	3	0.711681	0.786331	335.506	5.60241	21.5119	0	2.41969	10.8364	2.28434
Chalk	Lambourn	4.5	5	NH4_14_plus_NO2_15_plus_ATU	3	0.726229	0.659998	288.388	2.97519	20.3511	0	0.404194	0.857348	2.04623
Chalk	Lambourn	6	5	NH4_14_plus_NO2_15_plus_ATU	3	0.48628	0.733057	276.623	2.65367	19.4273	0	0.240884	3.07333	1.95239
Chalk	Lambourn	9	5	NH4_14_plus_NO2_15_plus_ATU	3	0.694711	0.826959	236.629	2.7704	19.4054	0	0.277572	2.59966	2.34863
Chalk	Lambourn	12	5	NH4_14_plus_NO2_15_plus_ATU	3	2.34515	1.15001	214.135	3.00298	16.2781	0	0.178065	3.6011	4.64516
Chalk	Lambourn	0	5	NH4_14_plus_NO2_15_plus_ATU	4	0.46191	0.319077	210.923	25.67	46.5902	0	25.1595	27.6093	1.10006
Chalk	Lambourn	0.5	5	NH4_14_plus_NO2_15_plus_ATU	4	0.0225042	0.197404	238.624	24.9744	47.7333	0	28.2815	31.2429	0.417312
Chalk	Lambourn	1	5	NH4_14_plus_NO2_15_plus_ATU	4	1.83931	1.12324	312.871	16.0911	16.0911	0	18.5595	21.7203	4.08579
Chalk	Lambourn	3	5	NH4_14_plus_NO2_15_plus_ATU	4	1.03409	0.449434	206.557	0	0	0	2.86509	9.25462	1.93296
Chalk	Lambourn	4.5	5	NH4_14_plus_NO2_15_plus_ATU	4	0.527451	0.484743	218.603	0	0	0	0.501143	2.46692	1.49694
Chalk	Lambourn	6	5	NH4_14_plus_NO2_15_plus_ATU	4	1.49619	0.912962	273.659	0	0	0	0.345655	4.009	3.32212
Chalk	Lambourn	9	5	NH4_14_plus_NO2_15_plus_ATU	4	0.798039	0.40176	237.066	3.68779	21.1148	0	0	6.29563	1.60156
Chalk	Lambourn	12	5	NH4_14_plus_NO2_15_plus_ATU	4	2.19222	0.961221	224.74	3.55784	17.4362	0	0	1.98455	4.11466
Chalk	Lambourn	0	5	NH4_14_plus_NO2_15_plus_ATU	5	0.409513	0.490133	290.122	28.3496	66.8662	0	21.9022	21.9022	1.38978
Chalk	Lambourn	0.5	5	NH4_14_plus_NO2_15_plus_ATU	5	0.386998	0.47357	214.156	34.2435	80.8378	0	25.8987	28.8332	1.33414
Chalk	Lambourn	1	5	NH4_14_plus_NO2_15_plus_ATU	5	0.886898	0.53028	255.994	29.8647	71.1542	0	21.7333	25.2624	1.94746
Chalk	Lambourn	3	5	NH4_14_plus_NO2_15_plus_ATU	5	0.811384	0.90825	288.127	6.25475	26.3964	0	4.50991	10.0368	2.62788
Chalk	Lambourn	4.5	5	NH4_14_plus_NO2_15_plus_ATU	5	0.649809	0.900236	201.803	2.5035	17.2596	0	0.780246	4.7651	2.45028
Chalk	Lambourn	6	5	NH4_14_plus_NO2_15_plus_ATU	5	2.67396	1.40595	219.618	3.41146	18.1159	0	0.343721	4.66812	5.48586
Chalk	Lambourn	9	5	NH4_14_plus_NO2_15_plus_ATU	5	5.05474	1.55943	269.529	2.70032	19.0249	0	0.421869	3.65905	8.17359
Chalk	Lambourn	12	5	NH4_14_plus_NO2_15_plus_ATU	5	1.76334	1.29131	286.058	4.57552	23.3627	0	0.228163	7.51938	4.34597
Chalk	Lambourn	0	6	NH4_14_plus_NO2_15	1	0.020965	0.0216562	250.79	20.4226	55.1291	0	18.9455	23.554	0.0642775
Chalk	Lambourn	0.5	6	NH4_14_plus_NO2_15	1	0.760702	0.267094	280.403	19.9723	52.9401	0	14.2267	17.1939	1.29489
Chalk	Lambourn	1	6	NH4_14_plus_NO2_15	1	0.529678	0.0789508	232.665	21.2269	59.1804	0	14.8137	19.2685	0.68758
Chalk	Lambourn	3	6	NH4_14_plus_NO2_15	1	0.255581	0.0353789	329.151	9.14495	42.0686	0	3.79401	9.57085	0.326338
Chalk	Lambourn	4.5	6	NH4_14_plus_NO2_15	1	0.0988255	0	261.717	5.78076	35.1622	0	1.10491	9.40423	0.0988255
Chalk	Lambourn	6	6	NH4_14_plus_NO2_15	1	5.24049	0.0324153	155.53	4.68268	29.423	0	0.543441	6.62326	5.30532
Chalk	Lambourn	9	6	NH4_14_plus_NO2_15	1	1.3814	0	156.604	3.93383	36.96	0	0.300214	5.48263	1.3814
Chalk	Lambourn	12	6	NH4_14_plus_NO2_15	1	10.2275	0.706235	143.375	4.96611	34.306	0	0.288685	2.63828	11.64
Chalk	Lambourn	0	6	NH4_14_plus_NO2_15	2	0.915424	0.127116	219.233	27.3261	70.9401	0	21.2792	24.0339	1.16966
Chalk	Lambourn	0.5	6	NH4_14_plus_NO2_15	2	0.47594	0.0561847	283.557	27.4529	68.8718	0	17.4298	20.7826	0.588309
Chalk	Lambourn	1	6	NH4_14_plus_NO2_15	2	0.335833	0	327.174	25.4056	69.0176	0	12.684	12.684	0.335833
Chalk	Lambourn	3	6	NH4_14_plus_NO2_15	2	1.13468	0	254.997	7.51173	35.4481	0	1.92304	1.95291	1.13468
Chalk	Lambourn	4.5	6	NH4_14_plus_NO2_15	2	0.0441519	0	450.42	5.68825	43.2629	0	0.581907	6.61729	0.0441519
Chalk	Lambourn	6	6	NH4_14_plus_NO2_15	2	0.270183	0	255.616	3.834	42.0769	0	0.417783	6.68888	0.270183
Chalk	Lambourn	9	6	NH4_14_plus_NO2_15	2	3.03825	0	223.299	2.67719	49.0326	0	0	4.38084	3.03825
Chalk	Lambourn	12	6	NH4_14_plus_NO2_15	2	2.72252	0.326069	285.835	3.90703	59.5646	0	0.201976	0.311677	3.37466
Chalk	Lambourn	0	6	NH4_14_plus_NO2_15	3	0	0.0609924	313.948	35.4304	89.8673	0	24.7156	27.1109	0.121985
Chalk	Lambourn	0.5	6	NH4_14_plus_NO2_15	3	0.034534	0	333.129	24.6842	48.5895	0	17.7494	18.2433	0.034534
Chalk	Lambourn	1	6	NH4_14_plus_NO2_15	3	0.468907	0.0288176	245.424	19.8253	39.4182	0	7.85587	11.055	0.526542
Chalk	Lambourn	3	6	NH4_14_plus_NO2_15	3	0.511033	0	263.833	10.2706	32.4367	0	3.16996	7.18046	0.511033
Chalk	Lambourn	4.5	6	NH4_14_plus_NO2_15	3	0.358023	0	328.768	11.6209	32.3729	0	0.43748	17.0538	0.358023
Chalk	Lambourn	6	6	NH4_14_plus_NO2_15	3	2.81363	0.159118	132.725	1.93331	9.13366	0	0.338957	3.93837	3.13187
Chalk	Lambourn	9	6	NH4_14_plus_NO2_15	3	2.92906	0.2635	305.124	4.73014	29.7542	0	0.442683	3.15958	3.45606
Chalk	Lambourn	12	6	NH4_14_plus_NO2_15	3	3.45208	0.0524494	225.566	5.09159	35.1469	0	0.238836	2.90021	3.55698
Chalk	Lambourn	0	6	NH4_14_plus_NO2_15	4	0.122716	0	218.867	41.8333	74.5578	0	28.071	28.9058	0.122716
Chalk	Lambourn	0.5	6	NH4_14_plus_NO2_15	4	0	0	281.246	39.041	61.4446	0	21.3583	21.9331	0
Chalk	Lambourn	1	6	NH4_14_plus_NO2_15	4	0.371945	0	193.584	21.0268	37.0407	0	14.4695	15.9237	0.371945
Chalk	Lambourn	3	6	NH4_14_plus_NO2_15	4	0.260449	0	191.169	8.58453	20.8674	0	2.38984	4.35523	0.260449
Chalk	Lambourn	4.5	6	NH4_14_plus_NO2_15	4	0.404229	0	212.941	9.46017	23.1381	0	1.44481	7.1555	0.404229
Chalk	Lambourn	6	6	NH4_14_plus_NO2_15	4	3.7085	0.219548	257.686	8.97581	26.4067	0	0.758725	5.23713	4.1476
Chalk	Lambourn	9	6	NH4_14_plus_NO2_15	4	1.90924	0.0592814	243.691	5.67539	29.5476	0	0.33309	0.576112	2.0278
Chalk	Lambourn	12	6	NH4_14_plus_NO2_15	4	3.66081	0.157575	144.304	4.6845	26.1377	0	0.505497	3.31607	3.97596
Chalk	Lambourn	0	6	NH4_14_plus_NO2_15	5	0.0534891	0	153.629	28.0927	87.7801	0	17.2618	17.9557	0.0534891
Chalk	Lambourn	0.5	6	NH4_14_plus_NO2_15	5	0.193538	0	222.933	42.3801	127.591	0	17.2874	17.2874	0.193538
Chalk	Lambourn	1	6	NH4_14_plus_NO2_15	5	0.0802624	0	167.208	26.4083	80.5167	0	10.1875	11.1862	0.0802624
Chalk	Lambourn	3	6	NH4_14_plus_NO2_15	5	0.30759	0.533278	150.804	10.7953	46.0387	0	2.98042	5.18709	1.37415
Chalk	Lambourn	4.5	6	NH4_14_plus_NO2_15	5	0.422318	0.491938	217.687	15.7553	64.4573	0	1.77683	4.68634	1.40619
Chalk	Lambourn	6	6	NH4_14_plus_NO2_15	5	3.28268	0.469548	204.622	10.4195	55.3753	0	0.775699	4.48292	4.22178
Chalk	Lambourn	9	6	NH4_14_plus_NO2_15	5	1.21629	0.26243	188.074	8.55724	55.6713	0	0.347344	0.388503	1.74115
Chalk	Lambourn	12	6	NH4_14_plus_NO2_15	5	4.19646	0.186769	189.917	11.6641	65.9469	0	0.840413	3.9812	4.57
Chalk	Lambourn	0	4	NH4_15_plus_NO2_14	1	0.0360295	0.147654	303.975	28.2468	90.806	252.302	0.0822741	0.0822741	0.331338
Chalk	Lambourn	0.5	4	NH4_15_plus_NO2_14	1	0.357565	0.170074	248.694	22.2607	68.4447	197.021	1.19967	1.24563	0.697712
Chalk	Lambourn	1	4	NH4_15_plus_NO2_14	1	1.00896	0.162623	214.775	16.3318	49.1653	163.102	1.47885	1.47885	1.3342
Chalk	Lambourn	3	4	NH4_15_plus_NO2_14	1	1.2617	0.416694	235.586	9.49286	39.7023	183.913	0.838171	1.76266	2.09509
Chalk	Lambourn	4.5	4	NH4_15_plus_NO2_14	1	1.46154	0.241943	199.545	10.3854	45.9964	147.872	0.89209	5.2506	1.94542
Chalk	Lambourn	6	4	NH4_15_plus_NO2_14	1	9.68967	3.90072	210.846	6.63425	35.9072	159.172	0.973754	5.78464	17.4911
Chalk	Lambourn	9	4	NH4_15_plus_NO2_14	1	5.19137	1.16865	211.056	7.52497	51.0055	159.383	1.31566	2.45973	7.52866
Chalk	Lambourn	12	4	NH4_15_plus_NO2_14	1	21.9306	6.09885	220.993	11.8473	70.4239	169.32	1.63	6.44658	34.1283
Chalk	Lambourn	0	4	NH4_15_plus_NO2_14	2	0	0	202.595	27.1774	79.5729	150.922	0.467968	1.22451	0
Chalk	Lambourn	0.5	4	NH4_15_plus_NO2_14	2	0.115775	0	246.747	31.4596	84.0983	195.074	1.38094	1.56671	0.115775
Chalk	Lambourn	1	4	NH4_15_plus_NO2_14	2	0.256461	0	228.604	16.6478	51.1135	176.931	0.892619	0.892619	0.256461
Chalk	Lambourn	3	4	NH4_15_plus_NO2_14	2	2.78565	0.340285	269.314	9.03213	37.96	217.641	0.823784	1.7212	3.46622
Chalk	Lambourn	4.5	4	NH4_15_plus_NO2_14	2	1.48724	0.288745	285.742	8.45231	49.6872	234.069	0.99152	4.82476	2.06472
Chalk	Lambourn	6	4	NH4_15_plus_NO2_14	2	2.9892	1.14623	203.57	5.60747	44.7708	151.897	0.772632	1.03886	5.28166
Chalk	Lambourn	9	4	NH4_15_plus_NO2_14	2	6.95787	2.28609	264.542	11.1317	69.0747	212.869	1.71269	5.8848	11.53
Chalk	Lambourn	12	4	NH4_15_plus_NO2_14	2	8.00453	3.19325	187.736	8.26561	50.9688	136.063	1.03426	2.14126	14.391
Chalk	Lambourn	0	4	NH4_15_plus_NO2_14	3	0.0146819	0.566164	244.872	26.7933	82.8089	193.199	0.401216	0.795311	1.14701
Chalk	Lambourn	0.5	4	NH4_15_plus_NO2_14	3	0.207015	0.308542	280.7	30.4293	87.1142	229.026	1.00786	1.21799	0.8241
Chalk	Lambourn	1	4	NH4_15_plus_NO2_14	3	0.682782	0.352168	415.648	32.9199	95.0402	363.975	2.1653	2.21442	1.38712
Chalk	Lambourn	3	4	NH4_15_plus_NO2_14	3	1.64357	0.602497	385.442	18.9399	55.3425	333.769	1.94404	2.29867	2.84857
Chalk	Lambourn	4.5	4	NH4_15_plus_NO2_14	3	1.10236	0.454348	238.035	31.0604	97.8462	186.362	2.94521	2.98031	2.01105
Chalk	Lambourn	6	4	NH4_15_plus_NO2_14	3	2.35627	1.08257	203.213	11.855	66.4778	151.54	1.18992	7.03799	4.52141
Chalk	Lambourn	9	4	NH4_15_plus_NO2_14	3	6.76997	2.58063	165.142	14.2154	75.6927	113.469	2.73777	5.06108	11.9312
Chalk	Lambourn	12	4	NH4_15_plus_NO2_14	3	19.6489	3.99308	184.975	7.46738	59.8195	133.302	0.932791	2.97208	27.6351
Chalk	Lambourn	0	4	NH4_15_plus_NO2_14	4	0.571888	0.234011	260.374	24.789	87.5869	208.701	0.205597	2.51106	1.03991
Chalk	Lambourn	0.5	4	NH4_15_plus_NO2_14	4	0.139964	0	300.76	27.4475	87.4063	249.087	1.15097	1.15097	0.139964
Chalk	Lambourn	1	4	NH4_15_plus_NO2_14	4	0.705233	0	235.833	23.4127	74.9093	184.16	0.997523	0.997523	0.705233
Chalk	Lambourn	3	4	NH4_15_plus_NO2_14	4	1.76145	0.363461	369.52	17.1252	49.5443	317.847	1.17347	1.69674	2.48837
Chalk	Lambourn	4.5	4	NH4_15_plus_NO2_14	4	1.2568	0.304295	290.662	18.9562	67.0698	238.989	1.64601	6.39199	1.86539
Chalk	Lambourn	6	4	NH4_15_plus_NO2_14	4	2.81413	0.852617	211.13	9.03472	48.579	159.457	1.4913	5.46223	4.51936
Chalk	Lambourn	9	4	NH4_15_plus_NO2_14	4	8.93079	2.3445	243.109	13.9591	100.979	191.436	1.06713	1.73897	13.6198
Chalk	Lambourn	12	4	NH4_15_plus_NO2_14	4	20.1063	6.82887	173.73	6.76944	68.7001	122.057	0.871811	7.29072	33.764
Chalk	Lambourn	0	4	NH4_15_plus_NO2_14	5	0.0360546	0	154.791	19.0378	74.7594	103.117	0.438861	2.38038	0.0360546
Chalk	Lambourn	0.5	4	NH4_15_plus_NO2_14	5	0.417354	0	201.236	23.2143	82.5981	149.562	1.13347	1.13347	0.417354
Chalk	Lambourn	1	4	NH4_15_plus_NO2_14	5	0.50048	0	237.397	21.2104	72.5545	185.724	1.4761	1.82052	0.50048
Chalk	Lambourn	3	4	NH4_15_plus_NO2_14	5	1.69077	0.839736	194.356	12.0899	54.1529	142.683	0.951491	2.97419	3.37024
Chalk	Lambourn	4.5	4	NH4_15_plus_NO2_14	5	0.99839	0.760067	196.552	10.5662	52.77	144.879	0.964199	5.59636	2.51852
Chalk	Lambourn	6	4	NH4_15_plus_NO2_14	5	1.4616	1.05598	173.539	6.25309	40.9861	121.866	0.956588	10.877	3.57356
Chalk	Lambourn	9	4	NH4_15_plus_NO2_14	5	5.55459	2.14156	191.811	7.96121	66.5508	140.138	1.60346	18.5193	9.83771
Chalk	Lambourn	12	4	NH4_15_plus_NO2_14	5	10.5598	3.88432	194.861	10.362	71.3295	143.188	1.55038	21.607	18.3284
Chalk	Lambourn	0	2	NH4_15	1	0	0	255.841	13.4349	56.8185	204.168	0.510235	1.03501	0
Chalk	Lambourn	0.5	2	NH4_15	1	0.408222	0.10016	276.655	20.8649	68.6379	224.982	2.17301	3.73232	0.608542
Chalk	Lambourn	1	2	NH4_15	1	0.391998	0.0681528	203.068	15.5941	47.1822	151.395	1.12104	1.12104	0.528303
Chalk	Lambourn	3	2	NH4_15	1	0.875366	0	313.22	11.9957	41.4843	261.546	1.85363	4.81999	0.875366
Chalk	Lambourn	4.5	2	NH4_15	1	0.82523	0.306121	210.905	10.8858	47.0499	159.231	1.2043	6.90822	1.43747
Chalk	Lambourn	6	2	NH4_15	1	2.19046	1.09719	363.843	7.78166	45.9319	312.17	0.723279	7.14247	4.38483
Chalk	Lambourn	9	2	NH4_15	1	2.50109	1.50179	214.38	9.58811	61.8063	162.706	3.08194	16.6111	5.50467
Chalk	Lambourn	12	2	NH4_15	1	7.29431	4.31676	150.668	8.81577	57.3271	98.995	2.21904	4.041	15.9278
Chalk	Lambourn	0	2	NH4_15	2	0	0	339.036	13.1319	41.4733	287.363	0.989809	4.99234	0
Chalk	Lambourn	0.5	2	NH4_15	2	0	0	242.675	18.8725	59.807	191.002	1.9407	2.97729	0
Chalk	Lambourn	1	2	NH4_15	2	0.48622	0	370.52	15.4126	46.012	318.847	1.1156	1.1156	0.48622
Chalk	Lambourn	3	2	NH4_15	2	1.59192	0.61378	375.199	8.87966	29.9205	323.526	2.23996	6.06355	2.81948
Chalk	Lambourn	4.5	2	NH4_15	2	0.944582	0.19058	343.96	6.3712	28.4078	292.286	1.22081	7.3262	1.32574
Chalk	Lambourn	6	2	NH4_15	2	3.88259	1.95614	227.472	7.147	43.4389	175.799	1.4073	17.615	7.79487
Chalk	Lambourn	9	2	NH4_15	2	4.28656	1.90911	218.104	5.3457	38.6369	166.431	1.044	13.6643	8.10477
Chalk	Lambourn	12	2	NH4_15	2	18.265	9.44912	367.143	8.43648	37.8402	315.47	4.2011	12.2604	37.1633
Chalk	Lambourn	0	2	NH4_15	3	0.0909459	0.417408	322.47	7.3022	19.1002	270.797	0.705815	2.49234	0.925761
Chalk	Lambourn	0.5	2	NH4_15	3	0.618307	0.341536	340.686	2.71879	12.9821	289.013	0.872125	2.02705	1.30138
Chalk	Lambourn	1	2	NH4_15	3	0.548713	0.421519	215.419	3.2298	14.0339	163.746	1.00413	2.18541	1.39175
Chalk	Lambourn	3	2	NH4_15	3	2.14969	0.950292	250.452	7.82332	22.5387	198.779	2.04028	7.16377	4.05028
Chalk	Lambourn	4.5	2	NH4_15	3	0.455386	0.282716	198.908	5.38675	24.7986	147.235	0.552515	10.4446	1.02082
Chalk	Lambourn	6	2	NH4_15	3	2.86678	1.40959	235.676	3.3883	25.543	184.003	1.17816	17.4225	5.68596
Chalk	Lambourn	9	2	NH4_15	3	7.25163	3.1749	227.766	7.23455	36.2946	176.093	2.74416	20.6454	13.6014
Chalk	Lambourn	12	2	NH4_15	3	18.6596	7.7844	157.111	4.74789	37.023	105.437	2.77852	22.6508	34.2284
Chalk	Lambourn	0	2	NH4_15	4	0.131926	0.0339322	462.456	4.12513	12.4066	410.783	0.382437	2.99214	0.199791
Chalk	Lambourn	0.5	2	NH4_15	4	0	0	247.432	3.14568	8.62822	195.759	0.676482	1.91973	0
Chalk	Lambourn	1	2	NH4_15	4	0.177864	0	457.444	5.68225	13.7767	405.771	1.00256	1.59027	0.177864
Chalk	Lambourn	3	2	NH4_15	4	2.00571	0.683189	241.26	3.6468	11.8243	189.587	1.91751	5.49667	3.37209
Chalk	Lambourn	4.5	2	NH4_15	4	0.460087	0	240.63	3.56861	17.3079	188.957	0.936968	14.3803	0.460087
Chalk	Lambourn	6	2	NH4_15	4	2.65742	1.1431	300.578	3.38005	24.2177	248.905	1.08736	21.7408	4.94363
Chalk	Lambourn	9	2	NH4_15	4	7.85744	3.28185	248.827	5.22506	28.1534	197.153	0.975084	17.5551	14.4211
Chalk	Lambourn	12	2	NH4_15	4	19.9388	8.98726	276.998	2.73795	26.7241	225.325	1.55214	33.0504	37.9133
Chalk	Lambourn	0	2	NH4_15	5	0	0	318.364	2.10575	9.27963	266.691	0.504635	3.35945	0
Chalk	Lambourn	0.5	2	NH4_15	5	0.281467	0	326.379	1.88804	5.60593	274.706	0.369947	3.15434	0.281467
Chalk	Lambourn	1	2	NH4_15	5	0.382461	0	297.226	4.45007	19.967	245.553	1.07584	2.70998	0.382461
Chalk	Lambourn	3	2	NH4_15	5	3.68387	1.95496	314.316	7.24278	26.309	262.643	2.4493	4.7112	7.59379
Chalk	Lambourn	4.5	2	NH4_15	5	0.730067	0.551186	264.843	6.21712	23.5625	213.17	1.18696	5.92758	1.83244
Chalk	Lambourn	6	2	NH4_15	5	1.9531	1.17091	291.166	5.1427	28.2904	239.493	0.48876	14.2132	4.29493
Chalk	Lambourn	9	2	NH4_15	5	8.47552	4.04508	287.655	4.60664	40.6226	235.982	1.75974	19.6548	16.5657
Chalk	Lambourn	12	2	NH4_15	5	6.04703	3.17162	281.595	5.46357	50.9499	229.922	3.46134	5.5463	12.3903
Chalk	Lambourn	0	3	NH4_15_plus_NO2_14_plus_ATU	1	0.135991	0.0702999	0	0	0	0	0	0	0.27659
Chalk	Lambourn	3	3	NH4_15_plus_NO2_14_plus_ATU	1	0.861269	0	0	0	0	0	0	0	0.861269
Chalk	Lambourn	6	3	NH4_15_plus_NO2_14_plus_ATU	1	0.249809	0	0	0	0	0	0	0	0.249809
Chalk	Lambourn	12	3	NH4_15_plus_NO2_14_plus_ATU	1	1.7667	0	0	0	0	0	0	0	1.7667
Chalk	Lambourn	0	3	NH4_15_plus_NO2_14_plus_ATU	2	0	0	0	0	0	0	0	0	0
Chalk	Lambourn	3	3	NH4_15_plus_NO2_14_plus_ATU	2	0.349582	0	0	0	0	0	0	0	0.349582
Chalk	Lambourn	6	3	NH4_15_plus_NO2_14_plus_ATU	2	0.491641	0	0	0	0	0	0	0	0.491641
Chalk	Lambourn	12	3	NH4_15_plus_NO2_14_plus_ATU	2	2.35543	0	0	0	0	0	0	0	2.35543
Chalk	Lambourn	0	3	NH4_15_plus_NO2_14_plus_ATU	3	0.0504746	0	0	0	0	0	0	0	0.0504746
Chalk	Lambourn	3	3	NH4_15_plus_NO2_14_plus_ATU	3	1.08657	0	0	0	0	0	0	0	1.08657
Chalk	Lambourn	6	3	NH4_15_plus_NO2_14_plus_ATU	3	0.842156	0	0	0	0	0	0	0	0.842156
Chalk	Lambourn	12	3	NH4_15_plus_NO2_14_plus_ATU	3	3.031	0.129927	0	0	0	0	0	0	3.29085
Chalk	Lambourn	0	3	NH4_15_plus_NO2_14_plus_ATU	4	0.248631	0.0237853	0	0	0	0	0	0	0.296201
Chalk	Lambourn	3	3	NH4_15_plus_NO2_14_plus_ATU	4	0.894775	0	0	0	0	0	0	0	0.894775
Chalk	Lambourn	6	3	NH4_15_plus_NO2_14_plus_ATU	4	0.776424	0	0	0	0	0	0	0	0.776424
Chalk	Lambourn	12	3	NH4_15_plus_NO2_14_plus_ATU	4	1.29018	0.551824	0	0	0	0	0	0	2.39382
Chalk	Lambourn	0	3	NH4_15_plus_NO2_14_plus_ATU	5	0.0870507	0.410645	0	0	0	0	0	0	0.90834
Chalk	Lambourn	3	3	NH4_15_plus_NO2_14_plus_ATU	5	0.755958	0.131482	0	0	0	0	0	0	1.01892
Chalk	Lambourn	6	3	NH4_15_plus_NO2_14_plus_ATU	5	1.53256	0.108534	0	0	0	0	0	0	1.74963
Chalk	Lambourn	12	3	NH4_15_plus_NO2_14_plus_ATU	5	2.15241	0.104806	0	0	0	0	0	0	2.36202
Chalk	Lambourn	0	1	NH4_15_plus_ATU	1	0.223914	0.0810706	0	0	0	0	0	0	0.386055
Chalk	Lambourn	3	1	NH4_15_plus_ATU	1	2.92577	0.891248	0	0	0	0	0	0	4.70826
Chalk	Lambourn	6	1	NH4_15_plus_ATU	1	0.597441	0	0	0	0	0	0	0	0.597441
Chalk	Lambourn	12	1	NH4_15_plus_ATU	1	0.694976	0.0405398	0	0	0	0	0	0	0.776056
Chalk	Lambourn	0	1	NH4_15_plus_ATU	2	0	0	0	0	0	0	0	0	0
Chalk	Lambourn	3	1	NH4_15_plus_ATU	2	0	0	0	0	0	0	0	0	0
Chalk	Lambourn	6	1	NH4_15_plus_ATU	2	0.199847	0	0	0	0	0	0	0	0.199847
Chalk	Lambourn	12	1	NH4_15_plus_ATU	2	2.10187	0	0	0	0	0	0	0	2.10187
Chalk	Lambourn	0	1	NH4_15_plus_ATU	3	0.186647	0	0	0	0	0	0	0	0.186647
Chalk	Lambourn	3	1	NH4_15_plus_ATU	3	0.802702	0	0	0	0	0	0	0	0.802702
Chalk	Lambourn	6	1	NH4_15_plus_ATU	3	0.820292	0	0	0	0	0	0	0	0.820292
Chalk	Lambourn	12	1	NH4_15_plus_ATU	3	2.60578	0	0	0	0	0	0	0	2.60578
Chalk	Lambourn	0	1	NH4_15_plus_ATU	4	0.412868	0	0	0	0	0	0	0	0.412868
Chalk	Lambourn	3	1	NH4_15_plus_ATU	4	1.01543	0	0	0	0	0	0	0	1.01543
Chalk	Lambourn	6	1	NH4_15_plus_ATU	4	0.631946	0	0	0	0	0	0	0	0.631946
Chalk	Lambourn	12	1	NH4_15_plus_ATU	4	1.0355	0	0	0	0	0	0	0	1.0355
Chalk	Lambourn	0	1	NH4_15_plus_ATU	5	0.0491142	0	0	0	0	0	0	0	0.0491142
Chalk	Lambourn	3	1	NH4_15_plus_ATU	5	0.591017	0	0	0	0	0	0	0	0.591017
Chalk	Lambourn	6	1	NH4_15_plus_ATU	5	1.17922	0	0	0	0	0	0	0	1.17922
Chalk	Lambourn	12	1	NH4_15_plus_ATU	5	1.0206	0	0	0	0	0	0	0	1.0206
Chalk	Darent	0	5	NH4_14_plus_NO2_15_plus_ATU	1	0	0	414.219	46.8949	123.7	0	44.7783	50.7103	0
Chalk	Darent	0.5	5	NH4_14_plus_NO2_15_plus_ATU	1	0.131378	0.685732	323.533	29.5332	62.5092	0	15.9505	18.7314	1.50284
Chalk	Darent	1	5	NH4_14_plus_NO2_15_plus_ATU	1	0.177431	2.11357	675.56	53.234	114.869	0	44.6358	56.6463	4.40458
Chalk	Darent	3	5	NH4_14_plus_NO2_15_plus_ATU	1	2.46659	5.82717	361.952	27.3762	49.0657	0	6.19417	12.3048	14.1209
Chalk	Darent	4.5	5	NH4_14_plus_NO2_15_plus_ATU	1	2.34414	3.04287	430.499	27.8111	45.0803	0	4.11365	7.82684	8.42988
Chalk	Darent	6	5	NH4_14_plus_NO2_15_plus_ATU	1	3.76316	8.47198	407.764	26.2285	45.1044	0	2.04806	4.43296	20.7071
Chalk	Darent	9	5	NH4_14_plus_NO2_15_plus_ATU	1	6.72544	5.45964	241.946	20.8221	35.4556	0	3.32134	5.26067	17.6447
Chalk	Darent	12	5	NH4_14_plus_NO2_15_plus_ATU	1	3.03037	4.12513	388.238	28.5293	49.0543	0	2.32369	5.02198	11.2806
Chalk	Darent	0	5	NH4_14_plus_NO2_15_plus_ATU	2	0	0	404.593	47.1093	110.312	0	58.1503	60.6727	0
Chalk	Darent	0.5	5	NH4_14_plus_NO2_15_plus_ATU	2	2.10162	3.3784	300.978	35.8601	97.5705	0	32.6555	47.5392	8.85843
Chalk	Darent	1	5	NH4_14_plus_NO2_15_plus_ATU	2	1.13628	2.7976	378.772	38.9701	105.27	0	31.9586	34.4112	6.73147
Chalk	Darent	3	5	NH4_14_plus_NO2_15_plus_ATU	2	1.87156	4.80747	471.262	30.144	76.5798	0	7.70773	11.9155	11.4865
Chalk	Darent	4.5	5	NH4_14_plus_NO2_15_plus_ATU	2	3.78858	3.12026	394.011	22.5461	56.7609	0	7.64348	35.774	10.0291
Chalk	Darent	6	5	NH4_14_plus_NO2_15_plus_ATU	2	2.90843	3.40924	271.395	17.0565	45.9037	0	8.34301	10.7245	9.72691
Chalk	Darent	9	5	NH4_14_plus_NO2_15_plus_ATU	2	7.58292	4.73292	232.832	9.40973	25.8408	0	2.57366	4.39423	17.0488
Chalk	Darent	12	5	NH4_14_plus_NO2_15_plus_ATU	2	6.61317	5.89993	328.303	16.4015	41.0132	0	1.97425	4.34832	18.413
Chalk	Darent	0	5	NH4_14_plus_NO2_15_plus_ATU	3	1.51376	1.56736	310.906	29.0406	86.8706	0	35.3075	50.2376	4.64847
Chalk	Darent	0.5	5	NH4_14_plus_NO2_15_plus_ATU	3	2.81233	3.60341	387.172	29.8522	80.6626	0	25.5557	43.3931	10.0191
Chalk	Darent	1	5	NH4_14_plus_NO2_15_plus_ATU	3	1.33204	3.15694	426.875	45.4446	122.474	0	53.2507	71.9455	7.64593
Chalk	Darent	3	5	NH4_14_plus_NO2_15_plus_ATU	3	3.37359	4.58944	301	30.5621	76.0042	0	16.7748	20.1483	12.5525
Chalk	Darent	4.5	5	NH4_14_plus_NO2_15_plus_ATU	3	2.27308	1.78008	385.51	26.012	59.6062	0	2.99092	9.94623	5.83324
Chalk	Darent	6	5	NH4_14_plus_NO2_15_plus_ATU	3	2.19407	5.08643	358.059	23.2981	53.746	0	5.02177	14.1325	12.3669
Chalk	Darent	9	5	NH4_14_plus_NO2_15_plus_ATU	3	7.59949	6.2834	270.654	15.4495	37.894	0	3.42878	6.95709	20.1663
Chalk	Darent	12	5	NH4_14_plus_NO2_15_plus_ATU	3	5.92072	3.76778	370.747	19.3002	46.593	0	3.16384	7.55955	13.4563
Chalk	Darent	0	5	NH4_14_plus_NO2_15_plus_ATU	4	4.25524	2.03332	350.18	37.3656	106.303	0	47.2253	51.5286	8.32189
Chalk	Darent	0.5	5	NH4_14_plus_NO2_15_plus_ATU	4	2.56136	5.39001	278.215	27.6486	74.3426	0	22.9674	25.7929	13.3414
Chalk	Darent	1	5	NH4_14_plus_NO2_15_plus_ATU	4	1.86573	3.64332	488.193	41.5767	101.414	0	38.0348	49.5864	9.15237
Chalk	Darent	3	5	NH4_14_plus_NO2_15_plus_ATU	4	3.42651	4.7784	507.981	37.0539	85.8513	0	11.0911	15.2659	12.9833
Chalk	Darent	4.5	5	NH4_14_plus_NO2_15_plus_ATU	4	2.31733	1.66165	341.859	17.9543	38.8657	0	5.74403	30.6072	5.64064
Chalk	Darent	6	5	NH4_14_plus_NO2_15_plus_ATU	4	4.43971	6.85694	350.18	25.3274	57.2874	0	2.43678	22.0456	18.1536
Chalk	Darent	9	5	NH4_14_plus_NO2_15_plus_ATU	4	9.46479	6.69084	241.27	12.7509	30.1615	0	1.22459	3.88834	22.8465
Chalk	Darent	12	5	NH4_14_plus_NO2_15_plus_ATU	4	4.66225	2.47974	226.905	15.4221	39.5637	0	7.07004	8.87645	9.62173
Chalk	Darent	0	5	NH4_14_plus_NO2_15_plus_ATU	5	1.39337	0.76497	432.993	39.5772	114.33	0	56.3381	59.6404	2.92331
Chalk	Darent	0.5	5	NH4_14_plus_NO2_15_plus_ATU	5	3.4211	3.33597	414.293	35.5519	92.0495	0	27.8378	49.0011	10.0931
Chalk	Darent	1	5	NH4_14_plus_NO2_15_plus_ATU	5	0.469977	2.28755	406.21	41.0607	103.182	0	34.4768	39.9702	5.04508
Chalk	Darent	3	5	NH4_14_plus_NO2_15_plus_ATU	5	1.67805	4.62052	323.838	31.7157	69.0917	0	7.96495	9.38106	10.9191
Chalk	Darent	4.5	5	NH4_14_plus_NO2_15_plus_ATU	5	2.85185	3.01512	379.706	27.4585	58.3769	0	4.3552	34.1691	8.88209
Chalk	Darent	6	5	NH4_14_plus_NO2_15_plus_ATU	5	5.28045	6.39252	303.417	22.3624	47.4542	0	3.61243	18.1764	18.0655
Chalk	Darent	9	5	NH4_14_plus_NO2_15_plus_ATU	5	7.84558	8.37519	242.088	17.3556	39.4335	0	3.31988	6.36873	24.596
Chalk	Darent	12	5	NH4_14_plus_NO2_15_plus_ATU	5	5.3821	3.02624	0	0	0	0	0	0	11.4346
Chalk	Darent	0	6	NH4_14_plus_NO2_15	1	1.64784	1.60632	295.775	30.2894	80.5134	0	29.8824	36.1919	4.86048
Chalk	Darent	0.5	6	NH4_14_plus_NO2_15	1	4.42481	2.45482	291.922	31.8873	78.4213	0	19.9231	23.9195	9.33444
Chalk	Darent	1	6	NH4_14_plus_NO2_15	1	2.9098	2.80681	380.485	42.6519	113.043	0	40.1852	48.9395	8.52342
Chalk	Darent	3	6	NH4_14_plus_NO2_15	1	4.29246	1.59959	317.214	47.6761	125.197	0	9.56068	35.301	7.49164
Chalk	Darent	4.5	6	NH4_14_plus_NO2_15	1	3.94801	1.33516	262.71	39.8497	104.047	0	9.15789	18.8651	6.61833
Chalk	Darent	6	6	NH4_14_plus_NO2_15	1	10.8747	1.76425	259.063	40.9889	100.339	0	3.03936	29.2364	14.4032
Chalk	Darent	9	6	NH4_14_plus_NO2_15	1	8.14039	2.40758	194.426	29.4136	70.8024	0	1.43719	20.2362	12.9556
Chalk	Darent	12	6	NH4_14_plus_NO2_15	1	8.18805	2.13345	189.068	48.7454	105.562	0	7.76407	12.2165	12.455
Chalk	Darent	0	6	NH4_14_plus_NO2_15	2	1.55876	1.42949	386.351	67.7675	139.214	0	51.8529	65.9969	4.41774
Chalk	Darent	0.5	6	NH4_14_plus_NO2_15	2	0.643563	1.45826	524.375	58.1249	106.306	0	34.6105	49.5168	3.56008
Chalk	Darent	1	6	NH4_14_plus_NO2_15	2	1.657	0.976133	542.325	80.6236	147.859	0	55.5308	60.9433	3.60927
Chalk	Darent	3	6	NH4_14_plus_NO2_15	2	6.00188	1.91865	416.864	52.1525	82.46	0	9.51309	11.6169	9.83917
Chalk	Darent	4.5	6	NH4_14_plus_NO2_15	2	1.79939	0	366.655	42.5291	58.2167	0	3.41688	51.2523	1.79939
Chalk	Darent	6	6	NH4_14_plus_NO2_15	2	3.14265	0.141359	272.198	36.5324	86.5946	0	4.62271	7.12763	3.42536
Chalk	Darent	9	6	NH4_14_plus_NO2_15	2	5.58356	1.40107	251.787	18.3476	46.993	0	2.03816	3.99264	8.38571
Chalk	Darent	12	6	NH4_14_plus_NO2_15	2	10.4999	2.58947	224.321	27.9893	86.5347	0	4.02133	6.97894	15.6789
Chalk	Darent	0	6	NH4_14_plus_NO2_15	3	1.89539	1.92373	355.315	45.7703	107.037	0	37.2964	40.0307	5.74285
Chalk	Darent	0.5	6	NH4_14_plus_NO2_15	3	3.90152	2.39313	405.905	40.8517	84.6406	0	25.5697	36.6692	8.68779
Chalk	Darent	1	6	NH4_14_plus_NO2_15	3	2.79055	2.0927	392.793	43.049	82.0427	0	28.1227	41.2649	6.97595
Chalk	Darent	3	6	NH4_14_plus_NO2_15	3	4.53852	1.52876	385.074	38.1581	65.3972	0	8.78295	31.0242	7.59604
Chalk	Darent	4.5	6	NH4_14_plus_NO2_15	3	1.34166	0	305.997	35.6186	59.518	0	3.10482	10.9526	1.34166
Chalk	Darent	6	6	NH4_14_plus_NO2_15	3	5.56748	1.46706	293.273	40.5485	84.7994	0	5.54704	9.85046	8.5016
Chalk	Darent	9	6	NH4_14_plus_NO2_15	3	9.68178	2.55042	288.395	47.6103	98.6283	0	2.36634	22.4952	14.7826
Chalk	Darent	12	6	NH4_14_plus_NO2_15	3	3.58938	0.759911	234.879	36.0727	64.7902	0	1.02441	4.26152	5.1092
Chalk	Darent	0	6	NH4_14_plus_NO2_15	4	2.91755	1.46492	449.985	45.5942	89.1286	0	35.455	42.8656	5.8474
Chalk	Darent	0.5	6	NH4_14_plus_NO2_15	4	3.69929	2.17359	530.874	59.058	115.311	0	39.3845	42.3711	8.04647
Chalk	Darent	1	6	NH4_14_plus_NO2_15	4	2.84149	1.50615	613.991	60.5099	119.121	0	42.4544	55.1542	5.8538
Chalk	Darent	3	6	NH4_14_plus_NO2_15	4	0.227132	0	410.317	44.993	82.0715	0	11.2319	37.3361	0.227132
Chalk	Darent	4.5	6	NH4_14_plus_NO2_15	4	1.18344	0	318.568	37.4277	57.2836	0	2.88636	2.88636	1.18344
Chalk	Darent	6	6	NH4_14_plus_NO2_15	4	5.74024	1.86957	183.026	22.5198	35.1776	0	1.09903	6.92268	9.47938
Chalk	Darent	9	6	NH4_14_plus_NO2_15	4	12.8147	2.40262	245.096	34.4487	52.259	0	0.142101	2.05311	17.6199
Chalk	Darent	12	6	NH4_14_plus_NO2_15	4	7.5454	1.70687	253.444	32.5553	52.3733	0	2.99146	3.51202	10.9591
Chalk	Darent	0	6	NH4_14_plus_NO2_15	5	1.42379	0.821773	319.729	38.681	82.8947	0	29.5886	31.1808	3.06733
Chalk	Darent	0.5	6	NH4_14_plus_NO2_15	5	3.99763	2.26887	486.005	49.0627	96.8975	0	29.5309	31.2878	8.53537
Chalk	Darent	1	6	NH4_14_plus_NO2_15	5	3.92713	2.56847	638.814	72.3335	136.664	0	44.1561	54.4498	9.06407
Chalk	Darent	3	6	NH4_14_plus_NO2_15	5	4.0014	1.41605	510.497	51.5766	86.9677	0	13.0859	40.3433	6.83351
Chalk	Darent	4.5	6	NH4_14_plus_NO2_15	5	2.04829	0.715838	277.753	33.2234	46.0991	0	2.69729	5.76352	3.47996
Chalk	Darent	6	6	NH4_14_plus_NO2_15	5	9.2173	2.63525	342.912	22.2034	51.4572	0	1.80542	30.5146	14.4878
Chalk	Darent	9	6	NH4_14_plus_NO2_15	5	6.23111	1.32842	239.888	19.6216	51.0034	0	0.690928	5.35044	8.88795
Chalk	Darent	12	6	NH4_14_plus_NO2_15	5	11.7134	2.75255	269.897	37.778	109.317	0	3.54583	16.6493	17.2185
Chalk	Darent	0	4	NH4_15_plus_NO2_14	1	0.644188	1.19613	549.159	57.8389	165.625	203.343	1.78651	9.48803	3.03645
Chalk	Darent	0.5	4	NH4_15_plus_NO2_14	1	1.47926	0.328121	702.166	37.4766	105.414	356.351	2.46384	7.71902	2.1355
Chalk	Darent	1	4	NH4_15_plus_NO2_14	1	2.65789	0.647903	1128.04	39.9215	103.954	782.226	2.37365	8.84392	3.95369
Chalk	Darent	3	4	NH4_15_plus_NO2_14	1	3.24143	0.923022	981.895	46.956	126.971	636.08	1.9147	33.8697	5.08748
Chalk	Darent	4.5	4	NH4_15_plus_NO2_14	1	15.9641	3.33913	837.171	39.5963	106.508	491.356	2.78947	87.6252	22.6424
Chalk	Darent	6	4	NH4_15_plus_NO2_14	1	9.38462	2.48874	685.047	61.7886	128.855	339.232	5.04616	68.2981	14.3621
Chalk	Darent	9	4	NH4_15_plus_NO2_14	1	31.4413	7.52944	900.776	76.6973	217.705	554.96	3.7644	42.2203	46.5001
Chalk	Darent	12	4	NH4_15_plus_NO2_14	1	41.8443	10.9267	544.336	75.3689	165.902	198.521	1.97586	8.98962	63.6978
Chalk	Darent	0	4	NH4_15_plus_NO2_14	2	0.66804	0.721476	899.127	100.021	137.27	553.312	0.366391	14.1863	2.11099
Chalk	Darent	0.5	4	NH4_15_plus_NO2_14	2	0.753518	0.273984	856.388	58.9732	64.9539	510.573	1.95157	5.51468	1.30149
Chalk	Darent	1	4	NH4_15_plus_NO2_14	2	1.61761	0.264294	1286.35	65.6578	98.1379	940.53	1.92944	18.1959	2.1462
Chalk	Darent	3	4	NH4_15_plus_NO2_14	2	8.03757	1.72739	819.988	55.2186	155.882	474.172	2.68423	18.9084	11.4924
Chalk	Darent	4.5	4	NH4_15_plus_NO2_14	2	5.37101	1.36714	807.126	63.101	133.502	461.311	3.04116	45.5488	8.10529
Chalk	Darent	6	4	NH4_15_plus_NO2_14	2	17.4312	4.83475	785.404	81.3238	121.297	439.588	2.48937	45.6499	27.1007
Chalk	Darent	9	4	NH4_15_plus_NO2_14	2	18.8485	5.86165	939.219	118.408	159.792	593.403	2.43934	217.026	30.5718
Chalk	Darent	12	4	NH4_15_plus_NO2_14	2	22.6746	7.68017	788.009	112.055	112.055	442.194	1.24893	36.9003	38.035
Chalk	Darent	0	4	NH4_15_plus_NO2_14	3	0.864997	1.36785	765.461	70.9681	171.704	419.646	0.726278	25.588	3.60069
Chalk	Darent	0.5	4	NH4_15_plus_NO2_14	3	1.97198	0.935878	907.931	48.0812	94.4825	562.116	1.49716	7.1454	3.84373
Chalk	Darent	1	4	NH4_15_plus_NO2_14	3	2.53738	1.24918	1283.02	49.6475	103.886	937.207	2.18576	7.70027	5.03574
Chalk	Darent	3	4	NH4_15_plus_NO2_14	3	7.26288	2.34095	1785.71	45.8895	123.776	932.962	1.58011	45.6989	11.9448
Chalk	Darent	4.5	4	NH4_15_plus_NO2_14	3	7.3125	2.43868	1339.78	42.8003	154.437	993.965	1.56531	2.99403	12.1899
Chalk	Darent	6	4	NH4_15_plus_NO2_14	3	13.3059	4.71149	943.816	56.5661	163.451	598.001	5.15633	86.4011	22.7289
Chalk	Darent	9	4	NH4_15_plus_NO2_14	3	31.2048	9.01148	959.174	55.529	126.384	613.359	4.67815	200.781	49.2278
Chalk	Darent	12	4	NH4_15_plus_NO2_14	3	9.87805	3.97481	974.837	44.4721	96.0095	629.021	1.58649	22.4518	17.8277
Chalk	Darent	0	4	NH4_15_plus_NO2_14	4	1.02605	0.950409	1043.68	43.8153	96.1831	697.862	0.487706	2.24877	2.92687
Chalk	Darent	0.5	4	NH4_15_plus_NO2_14	4	2.11474	0.475299	1270.67	37.5129	91.5459	924.852	2.23011	8.74372	3.06533
Chalk	Darent	1	4	NH4_15_plus_NO2_14	4	3.33518	1.08956	1207.41	13.7082	77.186	861.594	2.87868	2.87868	5.51431
Chalk	Darent	3	4	NH4_15_plus_NO2_14	4	10.2202	2.21602	911.521	23.4591	54.1292	565.705	2.43221	17.8151	14.6522
Chalk	Darent	4.5	4	NH4_15_plus_NO2_14	4	6.68244	1.82709	1136.97	30.1366	72.7852	791.153	1.79719	3.67042	10.3366
Chalk	Darent	6	4	NH4_15_plus_NO2_14	4	13.353	4.66654	1095.55	39.1155	60.0358	749.731	2.84565	5.12809	22.6861
Chalk	Darent	9	4	NH4_15_plus_NO2_14	4	35.0477	9.4539	1220.05	60.3046	239.14	874.232	2.74247	4.64681	53.9555
Chalk	Darent	12	4	NH4_15_plus_NO2_14	4	19.6211	6.14504	1008.25	88.6793	94.4901	662.437	3.72388	100.477	31.9112
Chalk	Darent	0	4	NH4_15_plus_NO2_14	5	1.245	1.21029	1185.15	85.8989	85.8989	839.34	0.611392	12.16	3.66558
Chalk	Darent	0.5	4	NH4_15_plus_NO2_14	5	3.0125	0.727148	1180.47	73.7479	73.7479	834.654	1.86757	2.86328	4.46679
Chalk	Darent	1	4	NH4_15_plus_NO2_14	5	3.0246	0.912574	1384.9	73.3057	73.3057	1039.09	2.69042	2.69042	4.84975
Chalk	Darent	3	4	NH4_15_plus_NO2_14	5	7.97046	2.43898	1115.56	51.18	51.18	769.747	1.36641	1.72444	12.8484
Chalk	Darent	4.5	4	NH4_15_plus_NO2_14	5	5.63721	2.04609	966.557	51.856	51.856	620.741	2.31825	63.4723	9.72939
Chalk	Darent	6	4	NH4_15_plus_NO2_14	5	17.3932	5.32374	869.126	38.767	38.767	523.311	2.02946	99.2254	28.0407
Chalk	Darent	9	4	NH4_15_plus_NO2_14	5	26.1234	7.64786	1252.31	57.044	175.181	906.493	2.42771	20.2253	41.4191
Chalk	Darent	12	4	NH4_15_plus_NO2_14	5	23.3242	5.81269	1043.52	72.6078	118.914	697.707	5.5836	41.9346	34.9496
Chalk	Darent	0	2	NH4_15	1	0.11998	0.0692277	511.272	15.5383	50.9779	266.864	0.825799	4.30049	0.258435
Chalk	Darent	0.5	2	NH4_15	1	1.95033	0	410.012	12.2952	37.7093	165.604	1.30079	9.34269	1.95033
Chalk	Darent	1	2	NH4_15	1	3.20773	0.501022	447.446	6.81145	30.0996	203.037	1.48971	1.66206	4.20978
Chalk	Darent	3	2	NH4_15	1	7.26491	2.18481	458.579	10.3091	39.381	214.171	3.029	4.87094	11.6345
Chalk	Darent	4.5	2	NH4_15	1	10.1388	2.32592	459.912	5.94744	28.06	215.504	2.62487	4.50899	14.7906
Chalk	Darent	6	2	NH4_15	1	13.4126	3.46328	235.251	16.3582	59.407	52.4357	6.596	8.28467	20.3391
Chalk	Darent	9	2	NH4_15	1	31.6356	12.314	150.414	16.1724	68.5089	49.2417	3.67554	6.72499	56.2635
Chalk	Darent	12	2	NH4_15	1	21.4901	5.10158	228.967	19.8751	67.5515	46.2676	6.98079	83.9946	31.6932
Chalk	Darent	0	2	NH4_15	2	0.0257654	0	367.04	15.6917	51.0323	122.632	0.913759	11.9438	0.0257654
Chalk	Darent	0.5	2	NH4_15	2	1.62277	0	468.138	14.5413	39.6096	223.73	0.73448	1.12731	1.62277
Chalk	Darent	1	2	NH4_15	2	1.50072	0	453.701	14.0499	37.9829	209.293	0.812981	0.812981	1.50072
Chalk	Darent	3	2	NH4_15	2	4.43285	0.665355	343.149	12.4255	39.1511	98.7408	5.54861	17.2866	5.76356
Chalk	Darent	4.5	2	NH4_15	2	4.25888	0.559397	380.309	31.485	95.3163	135.901	4.54113	6.06263	5.37768
Chalk	Darent	6	2	NH4_15	2	18.1673	5.71781	324.521	14.6808	46.5295	80.1125	3.78882	7.95776	29.6029
Chalk	Darent	9	2	NH4_15	2	26.6172	9.20266	200.995	30.0705	107.202	40.9618	10.9645	77.0897	45.0225
Chalk	Darent	12	2	NH4_15	2	19.6243	7.04175	143.953	27.6883	89.1374	29.6384	8.41914	46.9639	33.7078
Chalk	Darent	0	2	NH4_15	3	0	0.452764	447.538	17.4489	52.0816	203.129	1.52963	27.4721	0.905527
Chalk	Darent	0.5	2	NH4_15	3	2.16919	0.267919	389.105	17.2822	45.4743	144.696	1.70894	8.24741	2.70502
Chalk	Darent	1	2	NH4_15	3	2.60957	0.694784	576.991	16.0936	41.4449	332.583	1.85142	30.092	3.99914
Chalk	Darent	3	2	NH4_15	3	6.53632	1.45021	355.904	14.9914	38.5061	111.495	2.62561	22.7982	9.43674
Chalk	Darent	4.5	2	NH4_15	3	5.91372	1.35121	370.231	17.5521	47.9743	125.823	2.08608	5.41911	8.61614
Chalk	Darent	6	2	NH4_15	3	11.3406	3.68594	327.55	18.1534	56.8111	83.1414	3.2604	105.438	18.7125
Chalk	Darent	9	2	NH4_15	3	17.144	5.91217	121.663	13.0553	42.4867	43.9824	3.55283	30.0389	28.9683
Chalk	Darent	12	2	NH4_15	3	22.1654	8.30768	130.031	84.2265	270.571	24.6686	26.2446	79.0679	38.7808
Chalk	Darent	0	2	NH4_15	4	0.588096	0.1298	369.482	44.4474	205.615	125.074	5.3959	22.1918	0.847696
Chalk	Darent	0.5	2	NH4_15	4	1.61332	0	368.856	17.7383	164.852	124.448	1.71237	8.98721	1.61332
Chalk	Darent	1	2	NH4_15	4	3.01923	0.510168	545.025	14.3237	37.4264	300.617	2.25893	10.0974	4.03956
Chalk	Darent	3	2	NH4_15	4	7.71238	1.69109	492.394	20.854	52.9669	247.986	3.84105	47.7792	11.0946
Chalk	Darent	4.5	2	NH4_15	4	10.5074	2.22755	514.111	27.5639	71.8291	269.703	5.99646	89.9438	14.9625
Chalk	Darent	6	2	NH4_15	4	13.6367	4.78688	297.031	24.7176	69.3328	52.6225	6.46478	20.7469	23.2105
Chalk	Darent	9	2	NH4_15	4	15.3847	5.35185	342.11	32.6884	69.9723	97.7013	2.41063	72.731	26.0884
Chalk	Darent	12	2	NH4_15	4	18.5046	5.91951	217.843	22.8483	122.6	22.6002	10.9906	140.189	30.3436
Chalk	Darent	0	2	NH4_15	5	0	0	369.77	10.1549	76.8581	125.362	1.89433	1.89433	0
Chalk	Darent	0.5	2	NH4_15	5	2.49596	0	288.911	0.743341	43.1105	44.5022	1.64489	12.5917	2.49596
Chalk	Darent	1	2	NH4_15	5	2.23945	0.362675	598.656	3.23672	52.9218	354.248	1.63978	10.6802	2.9648
Chalk	Darent	3	2	NH4_15	5	6.25022	1.68658	384.62	10.1694	61.573	140.211	5.88595	6.5527	9.62339
Chalk	Darent	4.5	2	NH4_15	5	5.22306	1.05983	410.111	10.8775	62.4842	165.703	3.16296	67.1865	7.34271
Chalk	Darent	6	2	NH4_15	5	25.3115	7.88308	378.116	17.7348	90.203	133.707	8.35812	86.1279	41.0777
Chalk	Darent	9	2	NH4_15	5	11.3503	3.48423	281.184	18.7808	93.6434	36.7753	6.90867	206.178	18.3188
Chalk	Darent	12	2	NH4_15	5	15.106	4.42509	231.069	57.5642	249.579	16.4473	20.0368	115.93	23.9561
Chalk	Darent	0	3	NH4_15_plus_NO2_14_plus_ATU	1	0.941606	0.586596	0	0	0	0	0	0	2.1148
Chalk	Darent	3	3	NH4_15_plus_NO2_14_plus_ATU	1	0.335855	0	0	0	0	0	0	0	0.335855
Chalk	Darent	6	3	NH4_15_plus_NO2_14_plus_ATU	1	1.90138	0	0	0	0	0	0	0	1.90138
Chalk	Darent	12	3	NH4_15_plus_NO2_14_plus_ATU	1	5.09167	0.640521	0	0	0	0	0	0	6.37271
Chalk	Darent	0	3	NH4_15_plus_NO2_14_plus_ATU	2	0.14222	0.180946	0	0	0	0	0	0	0.504112
Chalk	Darent	3	3	NH4_15_plus_NO2_14_plus_ATU	2	0.413779	0	0	0	0	0	0	0	0.413779
Chalk	Darent	6	3	NH4_15_plus_NO2_14_plus_ATU	2	1.74491	0.0672481	0	0	0	0	0	0	1.87941
Chalk	Darent	12	3	NH4_15_plus_NO2_14_plus_ATU	2	4.8186	0.36234	0	0	0	0	0	0	5.54328
Chalk	Darent	0	3	NH4_15_plus_NO2_14_plus_ATU	3	0.501965	0	0	0	0	0	0	0	0.501965
Chalk	Darent	3	3	NH4_15_plus_NO2_14_plus_ATU	3	0.370469	0	0	0	0	0	0	0	0.370469
Chalk	Darent	6	3	NH4_15_plus_NO2_14_plus_ATU	3	2.24331	0.0100043	0	0	0	0	0	0	2.26332
Chalk	Darent	12	3	NH4_15_plus_NO2_14_plus_ATU	3	3.86127	0	0	0	0	0	0	0	3.86127
Chalk	Darent	0	3	NH4_15_plus_NO2_14_plus_ATU	4	0.313889	0	0	0	0	0	0	0	0.313889
Chalk	Darent	3	3	NH4_15_plus_NO2_14_plus_ATU	4	0.117637	0	0	0	0	0	0	0	0.117637
Chalk	Darent	6	3	NH4_15_plus_NO2_14_plus_ATU	4	1.26124	0	0	0	0	0	0	0	1.26124
Chalk	Darent	12	3	NH4_15_plus_NO2_14_plus_ATU	4	4.39061	0.524384	0	0	0	0	0	0	5.43938
Chalk	Darent	0	3	NH4_15_plus_NO2_14_plus_ATU	5	0.498921	0.534779	0	0	0	0	0	0	1.56848
Chalk	Darent	3	3	NH4_15_plus_NO2_14_plus_ATU	5	0.271287	0	0	0	0	0	0	0	0.271287
Chalk	Darent	6	3	NH4_15_plus_NO2_14_plus_ATU	5	2.01904	0.0964258	0	0	0	0	0	0	2.2119
Chalk	Darent	12	3	NH4_15_plus_NO2_14_plus_ATU	5	4.82048	0.545356	0	0	0	0	0	0	5.91119
Chalk	Darent	0	1	NH4_15_plus_ATU	1	0.147275	0	0	0	0	0	0	0	0.147275
Chalk	Darent	3	1	NH4_15_plus_ATU	1	0.173389	0	0	0	0	0	0	0	0.173389
Chalk	Darent	6	1	NH4_15_plus_ATU	1	1.73267	0	0	0	0	0	0	0	1.73267
Chalk	Darent	12	1	NH4_15_plus_ATU	1	3.00456	0.258983	0	0	0	0	0	0	3.52253
Chalk	Darent	0	1	NH4_15_plus_ATU	2	0.408061	0	0	0	0	0	0	0	0.408061
Chalk	Darent	3	1	NH4_15_plus_ATU	2	0.447336	0	0	0	0	0	0	0	0.447336
Chalk	Darent	6	1	NH4_15_plus_ATU	2	1.25074	0	0	0	0	0	0	0	1.25074
Chalk	Darent	12	1	NH4_15_plus_ATU	2	3.71841	0.412328	0	0	0	0	0	0	4.54307
Chalk	Darent	0	1	NH4_15_plus_ATU	3	0.688187	0	0	0	0	0	0	0	0.688187
Chalk	Darent	3	1	NH4_15_plus_ATU	3	0.488652	0	0	0	0	0	0	0	0.488652
Chalk	Darent	6	1	NH4_15_plus_ATU	3	1.66602	0	0	0	0	0	0	0	1.66602
Chalk	Darent	12	1	NH4_15_plus_ATU	3	3.43514	0	0	0	0	0	0	0	3.43514
Chalk	Darent	0	1	NH4_15_plus_ATU	4	0.664377	0	0	0	0	0	0	0	0.664377
Chalk	Darent	3	1	NH4_15_plus_ATU	4	0.634073	0	0	0	0	0	0	0	0.634073
Chalk	Darent	6	1	NH4_15_plus_ATU	4	1.69903	0.0139912	0	0	0	0	0	0	1.72701
Chalk	Darent	12	1	NH4_15_plus_ATU	4	3.98743	0	0	0	0	0	0	0	3.98743
Chalk	Darent	0	1	NH4_15_plus_ATU	5	0.426839	0	0	0	0	0	0	0	0.426839
Chalk	Darent	3	1	NH4_15_plus_ATU	5	0.293058	0	0	0	0	0	0	0	0.293058
Chalk	Darent	6	1	NH4_15_plus_ATU	5	2.09971	0	0	0	0	0	0	0	2.09971
Chalk	Darent	12	1	NH4_15_plus_ATU	5	2.98971	0.264214	0	0	0	0	0	0	3.51814
Sand	Marden	0	5	NH4_14_plus_NO2_15_plus_ATU	1	0.912711	0.468538	82.2441	22.2944	42.0833	0	21.8969	21.8969	1.84979
Sand	Marden	0.5	5	NH4_14_plus_NO2_15_plus_ATU	1	1.02501	0	63.6555	15.1938	28.6089	0	6.43538	6.43538	1.02501
Sand	Marden	1	5	NH4_14_plus_NO2_15_plus_ATU	1	0.347499	0	153.321	20.7519	36.5526	0	1.44663	3.83668	0.347499
Sand	Marden	3	5	NH4_14_plus_NO2_15_plus_ATU	1	0.309749	0	97.9392	15.5533	30.2337	0	0.987073	5.83075	0.309749
Sand	Marden	4.5	5	NH4_14_plus_NO2_15_plus_ATU	1	1.29648	0.219028	118.432	16.1544	30.7191	0	0.754865	8.60805	1.73454
Sand	Marden	6	5	NH4_14_plus_NO2_15_plus_ATU	1	0	0	82.1651	27.6356	46.585	0	0.519485	3.74148	0
Sand	Marden	9	5	NH4_14_plus_NO2_15_plus_ATU	1	0.349435	0	85.9717	13.7524	26.6433	0	0.488642	3.69694	0.349435
Sand	Marden	12	5	NH4_14_plus_NO2_15_plus_ATU	1	0.710501	0.0322414	116.15	18.3942	35.9768	0	0.839965	4.20176	0.774984
Sand	Marden	0	5	NH4_14_plus_NO2_15_plus_ATU	2	0.0497359	0	71.4192	17.6167	34.1803	0	22.7175	22.8814	0.0497359
Sand	Marden	0.5	5	NH4_14_plus_NO2_15_plus_ATU	2	0	0	100.022	14.4124	29.3644	0	9.92422	9.92422	0
Sand	Marden	1	5	NH4_14_plus_NO2_15_plus_ATU	2	0.291225	0	80.9002	49.231	94.407	0	2.18657	2.18657	0.291225
Sand	Marden	3	5	NH4_14_plus_NO2_15_plus_ATU	2	0.665699	0	116.633	18.4078	29.1865	0	0.843642	0.843642	0.665699
Sand	Marden	4.5	5	NH4_14_plus_NO2_15_plus_ATU	2	0.626366	0	154.431	21.9848	36.4495	0	0.706587	4.13196	0.626366
Sand	Marden	6	5	NH4_14_plus_NO2_15_plus_ATU	2	0.153034	0	113.029	17.8701	31.3846	0	0.4048	3.61776	0.153034
Sand	Marden	9	5	NH4_14_plus_NO2_15_plus_ATU	2	0	0	82.1369	43.1951	76.2542	0	0.460152	4.3544	0
Sand	Marden	12	5	NH4_14_plus_NO2_15_plus_ATU	2	0	0.198149	206.957	47.7127	89.7794	0	0.787072	0.787072	0.396297
Sand	Marden	0	5	NH4_14_plus_NO2_15_plus_ATU	3	0.464959	0.614328	96.0423	27.6613	48.7493	0	27.0608	27.0608	1.69362
Sand	Marden	0.5	5	NH4_14_plus_NO2_15_plus_ATU	3	0.0757536	0.450144	97.9214	17.2221	33.7262	0	13.9428	15.9843	0.976042
Sand	Marden	1	5	NH4_14_plus_NO2_15_plus_ATU	3	0	0.155457	87.2782	13.2965	27.2198	0	2.83856	4.50307	0.310914
Sand	Marden	3	5	NH4_14_plus_NO2_15_plus_ATU	3	0	0	104.49	8.38042	17.1543	0	1.22784	1.88512	0
Sand	Marden	4.5	5	NH4_14_plus_NO2_15_plus_ATU	3	0.144945	0	124.936	10.2819	18.8015	0	0.263023	0.263023	0.144945
Sand	Marden	6	5	NH4_14_plus_NO2_15_plus_ATU	3	0	0	141.053	2.73819	3.59088	0	0.710497	2.37821	0
Sand	Marden	9	5	NH4_14_plus_NO2_15_plus_ATU	3	0	0	96.3416	57.8253	110.857	0	0.442874	4.01975	0
Sand	Marden	12	5	NH4_14_plus_NO2_15_plus_ATU	3	0.573011	0	95.2332	15.8608	26.1172	0	0.639929	3.73582	0.573011
Sand	Marden	0	5	NH4_14_plus_NO2_15_plus_ATU	4	0	0	109.912	23.7633	97.1421	0	15.336	17.2096	0
Sand	Marden	0.5	5	NH4_14_plus_NO2_15_plus_ATU	4	0	0	86.8763	38.9599	124.474	0	12.6275	16.5585	0
Sand	Marden	1	5	NH4_14_plus_NO2_15_plus_ATU	4	0.00117656	0	89.8634	44.036	69.0705	0	2.69205	7.93066	0.00117656
Sand	Marden	3	5	NH4_14_plus_NO2_15_plus_ATU	4	1.87279	1.10281	85.6043	10.432	30.7692	0	0.693547	4.82289	4.0784
Sand	Marden	4.5	5	NH4_14_plus_NO2_15_plus_ATU	4	1.15534	0.135991	89.5601	12.1454	33.4671	0	0.791883	0.791883	1.42732
Sand	Marden	6	5	NH4_14_plus_NO2_15_plus_ATU	4	0.054649	0	89.8403	10.359	30.8188	0	0.689214	2.77036	0.054649
Sand	Marden	9	5	NH4_14_plus_NO2_15_plus_ATU	4	0.19466	0	129.823	21.6292	58.8796	0	0.326108	0.326108	0.19466
Sand	Marden	12	5	NH4_14_plus_NO2_15_plus_ATU	4	0.482166	0	129.702	17.9907	51.3722	0	0.441309	0.441309	0.482166
Sand	Marden	0	5	NH4_14_plus_NO2_15_plus_ATU	5	0	0	95.7815	27.5598	51.0119	0	19.1091	21.0856	0
Sand	Marden	0.5	5	NH4_14_plus_NO2_15_plus_ATU	5	0.15361	0	82.9168	14.7043	25.5468	0	7.65269	9.64949	0.15361
Sand	Marden	1	5	NH4_14_plus_NO2_15_plus_ATU	5	0.819518	0	88.6883	11.6189	18.97	0	2.46121	3.75321	0.819518
Sand	Marden	3	5	NH4_14_plus_NO2_15_plus_ATU	5	0.374068	0.532314	114.582	13.0869	23.4328	0	0.774616	1.94514	1.4387
Sand	Marden	4.5	5	NH4_14_plus_NO2_15_plus_ATU	5	0.714112	0.632929	81.854	14.9125	30.8794	0	0.504309	2.75377	1.97997
Sand	Marden	6	5	NH4_14_plus_NO2_15_plus_ATU	5	0.342689	0.204248	85.0479	7.51639	10.6689	0	0.556438	0.556438	0.751185
Sand	Marden	9	5	NH4_14_plus_NO2_15_plus_ATU	5	0.210061	0.111548	89.9692	14.6444	32.2213	0	0.279906	0.279906	0.433157
Sand	Marden	12	5	NH4_14_plus_NO2_15_plus_ATU	5	0.613951	0.227289	97.9824	13.9829	29.4036	0	0.329207	2.4823	1.06853
Sand	Marden	0	6	NH4_14_plus_NO2_15	1	0	0.049235	112.083	26.4038	52.9849	0	21.7414	21.7414	0.09847
Sand	Marden	0.5	6	NH4_14_plus_NO2_15	1	0.279528	0	76.2863	19.3887	42.7593	0	10.4904	11.8941	0.279528
Sand	Marden	1	6	NH4_14_plus_NO2_15	1	0	0	88.552	38.8373	96.0434	0	4.93159	4.93159	0
Sand	Marden	3	6	NH4_14_plus_NO2_15	1	1.83382	0	189.19	18.079	53.4561	0	1.23839	2.97635	1.83382
Sand	Marden	4.5	6	NH4_14_plus_NO2_15	1	1.56376	0	68.0426	14.3161	52.8178	0	0.584964	5.48277	1.56376
Sand	Marden	6	6	NH4_14_plus_NO2_15	1	0.565557	0	52.7495	21.6205	100.034	0	0.431891	1.98203	0.565557
Sand	Marden	9	6	NH4_14_plus_NO2_15	1	1.24371	0	35.2088	13.0319	70.4243	0	0.421973	5.38098	1.24371
Sand	Marden	12	6	NH4_14_plus_NO2_15	1	1.77287	0	45.1982	8.41627	51.484	0	0.293105	1.35395	1.77287
Sand	Marden	0	6	NH4_14_plus_NO2_15	2	0.18795	0	59.5533	21.3206	61.2511	0	16.9325	16.9325	0.18795
Sand	Marden	0.5	6	NH4_14_plus_NO2_15	2	0.612056	0	70.6164	20.6722	55.2152	0	9.17685	11.3012	0.612056
Sand	Marden	1	6	NH4_14_plus_NO2_15	2	0	0	77.4903	16.741	54.3191	0	3.81975	3.81975	0
Sand	Marden	3	6	NH4_14_plus_NO2_15	2	2.26879	0	84.2714	15.6668	37.3996	0	1.42598	3.14713	2.26879
Sand	Marden	4.5	6	NH4_14_plus_NO2_15	2	1.1939	0	52.1444	11.5141	29.6546	0	0.685382	3.25447	1.1939
Sand	Marden	6	6	NH4_14_plus_NO2_15	2	0.732571	0	37.3938	7.95971	29.7387	0	0.353125	0.958779	0.732571
Sand	Marden	9	6	NH4_14_plus_NO2_15	2	1.016	0	39.7545	8.9085	39.3947	0	0.517944	6.04128	1.016
Sand	Marden	12	6	NH4_14_plus_NO2_15	2	0.9733	0	36.7709	44.2581	139.046	0	0.341187	6.02261	0.9733
Sand	Marden	0	6	NH4_14_plus_NO2_15	3	0.277713	0.624851	61.3196	15.3211	51.5228	0	18.1752	18.9681	1.52741
Sand	Marden	0.5	6	NH4_14_plus_NO2_15	3	0.347141	0.00231001	83.8059	23.8515	52.3554	0	11.0477	14.5651	0.351761
Sand	Marden	1	6	NH4_14_plus_NO2_15	3	0.672819	0.012973	76.8952	16.5785	19.3862	0	3.2625	7.89044	0.698765
Sand	Marden	3	6	NH4_14_plus_NO2_15	3	1.88715	0	62.4976	12.818	30.7442	0	0.946284	4.24845	1.88715
Sand	Marden	4.5	6	NH4_14_plus_NO2_15	3	2.11061	0	69.1104	60.6836	200.643	0	0.0783119	0.0783119	2.11061
Sand	Marden	6	6	NH4_14_plus_NO2_15	3	0.836225	0	62.3791	25.9205	79.2509	0	0.317519	1.76464	0.836225
Sand	Marden	9	6	NH4_14_plus_NO2_15	3	1.28836	0	91.8964	37.33	127.52	0	0.313725	2.43777	1.28836
Sand	Marden	12	6	NH4_14_plus_NO2_15	3	0.675697	0	38.8362	15.3553	68.7721	0	0.235181	1.72855	0.675697
Sand	Marden	0	6	NH4_14_plus_NO2_15	4	0	0	60.0827	17.111	47.1335	0	15.9061	15.9061	0
Sand	Marden	0.5	6	NH4_14_plus_NO2_15	4	0	0	59.305	19.9488	46.6206	0	8.62366	13.024	0
Sand	Marden	1	6	NH4_14_plus_NO2_15	4	0.214381	0	57.8732	20.1236	43.9626	0	3.55712	5.53934	0.214381
Sand	Marden	3	6	NH4_14_plus_NO2_15	4	1.68257	0	93.5039	20.9944	54.2673	0	0.926117	0.926117	1.68257
Sand	Marden	4.5	6	NH4_14_plus_NO2_15	4	3.71932	0.0070524	55.4797	15.4295	43.4325	0	0.79478	5.3356	3.73342
Sand	Marden	6	6	NH4_14_plus_NO2_15	4	1.47398	0	47.4642	15.0212	53.7848	0	0.587559	5.80868	1.47398
Sand	Marden	9	6	NH4_14_plus_NO2_15	4	1.4497	0	42.2435	10.0884	51.045	0	0.222085	0.222085	1.4497
Sand	Marden	12	6	NH4_14_plus_NO2_15	4	1.48994	0	57.7102	9.91447	59.858	0	0.0268694	0.0268694	1.48994
Sand	Marden	0	6	NH4_14_plus_NO2_15	5	0.0754618	0.0625529	77.5676	17.3033	64.5123	0	22.0636	23.6439	0.200568
Sand	Marden	0.5	6	NH4_14_plus_NO2_15	5	0.879767	0	78.6847	27.4687	80.7421	0	6.99691	10.1076	0.879767
Sand	Marden	1	6	NH4_14_plus_NO2_15	5	0.507715	0	62.918	15.437	36.9281	0	2.79998	3.63709	0.507715
Sand	Marden	3	6	NH4_14_plus_NO2_15	5	0.264423	0.0904931	69.8976	16.8099	47.1352	0	0.933322	5.37949	0.44541
Sand	Marden	4.5	6	NH4_14_plus_NO2_15	5	1.1209	0	63.2161	15.9656	50.6584	0	0.687283	7.09404	1.1209
Sand	Marden	6	6	NH4_14_plus_NO2_15	5	0.681946	0	45.5191	11.0162	46.0159	0	0.270337	5.06985	0.681946
Sand	Marden	9	6	NH4_14_plus_NO2_15	5	1.55269	0	33.8605	5.54907	5.54907	0	0.507105	5.11	1.55269
Sand	Marden	12	6	NH4_14_plus_NO2_15	5	1.81939	0	24.9112	8.76343	42.2482	0	0.309509	4.09699	1.81939
Sand	Marden	0	4	NH4_15_plus_NO2_14	1	0.278302	0.248705	78.3395	22.3839	62.7414	29.6541	2.17232	2.17232	0.775711
Sand	Marden	0.5	4	NH4_15_plus_NO2_14	1	1.23953	0.234903	161.254	28.758	51.9896	90.1407	2.66213	2.66213	1.70934
Sand	Marden	1	4	NH4_15_plus_NO2_14	1	1.2038	0.477767	163.048	21.6684	34.6582	27.2169	4.31135	9.86599	2.15934
Sand	Marden	3	4	NH4_15_plus_NO2_14	1	4.26682	4.56829	66.508	12.4232	16.8279	15.3857	4.24876	4.39739	13.4034
Sand	Marden	4.5	4	NH4_15_plus_NO2_14	1	4.59201	5.48227	75.9751	14.164	28.3166	23.4872	4.05498	25.8938	15.5566
Sand	Marden	6	4	NH4_15_plus_NO2_14	1	7.98111	9.99888	76.6515	15.5435	48.7379	6.77918	3.01287	53.5368	27.9789
Sand	Marden	9	4	NH4_15_plus_NO2_14	1	9.99461	10.9321	44.1556	3.16905	18.256	1.43872	2.59496	63.0426	31.8588
Sand	Marden	12	4	NH4_15_plus_NO2_14	1	11.2651	10.3712	27.767	6.8383	49.4074	0.791686	1.00776	81.2735	32.0074
Sand	Marden	0	4	NH4_15_plus_NO2_14	2	0	0	91.3473	10.7982	49.9172	19.7225	3.12466	19.3109	0
Sand	Marden	0.5	4	NH4_15_plus_NO2_14	2	1.14862	0	115.516	25.6064	63.0686	49.6222	2.8414	5.98567	1.14862
Sand	Marden	1	4	NH4_15_plus_NO2_14	2	1.57408	0.612164	107.736	23.0988	47.7402	34.4287	3.99279	12.3632	2.79841
Sand	Marden	3	4	NH4_15_plus_NO2_14	2	3.63365	3.54055	70.7855	18.4688	38.8239	12.9589	4.16368	27.9323	10.7148
Sand	Marden	4.5	4	NH4_15_plus_NO2_14	2	6.73683	8.0464	80.2589	14.6362	32.2411	23.1158	4.91572	32.5472	22.8296
Sand	Marden	6	4	NH4_15_plus_NO2_14	2	5.05319	6.71175	65.8203	25.5887	88.9218	4.89128	1.71942	52.3142	18.4767
Sand	Marden	9	4	NH4_15_plus_NO2_14	2	8.01341	7.94214	55.4073	19.2879	80.2682	2.80888	1.18202	42.1879	23.8977
Sand	Marden	12	4	NH4_15_plus_NO2_14	2	6.21147	6.57565	41.1559	16.0796	75.6221	6.9232	0.699226	10.1832	19.3628
Sand	Marden	0	4	NH4_15_plus_NO2_14	3	0	0.371411	87.8079	16.7161	47.3746	24.8644	3.25243	12.6994	0.742822
Sand	Marden	0.5	4	NH4_15_plus_NO2_14	3	1.61429	0.586977	114.166	18.6502	37.858	55.6046	2.56236	3.9241	2.78824
Sand	Marden	1	4	NH4_15_plus_NO2_14	3	1.2908	0.765854	103.954	18.9631	38.0772	39.0074	3.65938	3.65938	2.82251
Sand	Marden	3	4	NH4_15_plus_NO2_14	3	6.10095	6.95498	56.071	15.2167	30.8534	31.6584	3.78533	26.6388	20.0109
Sand	Marden	4.5	4	NH4_15_plus_NO2_14	3	7.39347	7.35796	93.0642	26.2775	58.6322	33.6227	9.74831	18.7343	22.1094
Sand	Marden	6	4	NH4_15_plus_NO2_14	3	7.67788	8.14114	59.5518	25.0884	74.3134	4.84604	3.40468	38.8153	23.9602
Sand	Marden	9	4	NH4_15_plus_NO2_14	3	10.4317	10.4884	26.7007	10.4178	41.093	1.35286	1.49896	32.3119	31.4084
Sand	Marden	12	4	NH4_15_plus_NO2_14	3	11.7056	7.70311	16.1195	13.3256	70.6619	0.839736	0.550306	41.3691	27.1118
Sand	Marden	0	4	NH4_15_plus_NO2_14	4	0.0372452	0	55.3658	12.3943	28.8075	29.5408	2.32208	15.2724	0.0372452
Sand	Marden	0.5	4	NH4_15_plus_NO2_14	4	0.724796	0	118.457	20.2884	45.1388	66.0721	2.95901	4.89784	0.724796
Sand	Marden	1	4	NH4_15_plus_NO2_14	4	1.30625	0.366752	108.666	25.1599	59.4004	32.5153	4.20139	15.4985	2.03975
Sand	Marden	3	4	NH4_15_plus_NO2_14	4	3.87227	3.59678	66.3187	28.2499	78.4722	21.6204	3.29866	19.7257	11.0658
Sand	Marden	4.5	4	NH4_15_plus_NO2_14	4	8.41479	8.1508	55.6255	17.2301	50.4711	17.8377	4.02014	30.1131	24.7164
Sand	Marden	6	4	NH4_15_plus_NO2_14	4	5.97808	6.70674	35.3393	1.98783	10.9948	3.45822	2.77949	47.6492	19.3916
Sand	Marden	9	4	NH4_15_plus_NO2_14	4	8.02465	7.91117	19.1881	9.20983	59.5141	1.64663	0.264231	4.60442	23.847
Sand	Marden	12	4	NH4_15_plus_NO2_14	4	9.50787	7.00438	16.3273	9.85654	70.1484	1.79427	0.481778	59.2751	23.5166
Sand	Marden	0	4	NH4_15_plus_NO2_14	5	0	0	48.3641	11.6009	58.5714	27.0744	2.58516	15.329	0
Sand	Marden	0.5	4	NH4_15_plus_NO2_14	5	1.7928	0.221201	101.067	18.4542	64.0524	39.263	3.03599	6.25632	2.2352
Sand	Marden	1	4	NH4_15_plus_NO2_14	5	2.15571	0.583925	61.8745	14.181	38.6811	19.2553	3.65397	8.71332	3.32356
Sand	Marden	3	4	NH4_15_plus_NO2_14	5	6.833	8.34798	74.7899	27.1303	89.633	39.5085	6.65473	36.4932	23.529
Sand	Marden	4.5	4	NH4_15_plus_NO2_14	5	8.07531	8.21568	42.5959	8.36596	22.7078	12.879	2.52295	18.6593	24.5067
Sand	Marden	6	4	NH4_15_plus_NO2_14	5	8.37415	9.02981	26.0373	2.49215	13.3079	4.84589	1.39139	40.498	26.4338
Sand	Marden	9	4	NH4_15_plus_NO2_14	5	7.00041	7.7686	27.745	10.7127	61.085	3.30197	1.84167	108.118	22.5376
Sand	Marden	12	4	NH4_15_plus_NO2_14	5	9.85825	6.48934	48.354	19.1007	51.1912	2.05804	2.97332	100.077	22.8369
Sand	Marden	0	2	NH4_15	1	0.00300792	0.00752639	87.1744	10.7455	42.1395	40.4922	1.16914	8.64776	0.0180607
Sand	Marden	0.5	2	NH4_15	1	0.765003	0.308796	114.547	14.7882	62.6535	57.3356	1.76873	3.21711	1.3826
Sand	Marden	1	2	NH4_15	1	1.38056	0.90047	89.4388	19.1131	42.3231	23.9431	1.71473	5.26602	3.18149
Sand	Marden	3	2	NH4_15	1	7.5165	10.4897	86.3777	17.75	102.68	20.7108	4.37098	32.2196	28.496
Sand	Marden	4.5	2	NH4_15	1	9.33103	10.3403	54.3524	0	31.8042	17.2646	11.4805	67.1179	30.0117
Sand	Marden	6	2	NH4_15	1	4.777	5.52237	41.8914	11.8501	59.1908	4.05455	3.19788	80.1621	15.8217
Sand	Marden	9	2	NH4_15	1	10.8408	9.40179	37.2544	13.6453	74.0452	1.82878	1.80024	119.089	29.6444
Sand	Marden	12	2	NH4_15	1	8.44852	6.94968	39.5418	14.5954	105.532	0.944696	1.64846	121.651	22.3479
Sand	Marden	0	2	NH4_15	2	0	0	44.7703	10.5609	114.365	16.5099	1.67116	29.2753	0
Sand	Marden	0.5	2	NH4_15	2	1.44028	0.246583	82.6662	13.4682	105.103	31.9307	1.65297	13.3669	1.93345
Sand	Marden	1	2	NH4_15	2	1.17859	0.94575	91.9551	15.0894	163.297	28.6671	2.21036	14.9941	3.07009
Sand	Marden	3	2	NH4_15	2	3.51757	3.54742	77.7205	0	97.066	25.4455	3.99697	47.3604	10.6124
Sand	Marden	4.5	2	NH4_15	2	7.2397	7.81714	49.0457	0	112.47	11.8739	13.8799	76.0075	22.874
Sand	Marden	6	2	NH4_15	2	5.78326	6.74865	25.4377	0	128.004	4.70973	4.49112	103.893	19.2806
Sand	Marden	9	2	NH4_15	2	8.67045	9.45241	31.9476	0	114.332	2.53889	1.92228	113.022	27.5753
Sand	Marden	12	2	NH4_15	2	7.64456	4.84599	18.9268	12.5808	116.062	7.01492	1.6502	140.951	17.3365
Sand	Marden	0	2	NH4_15	3	0.189488	0.487183	65.8261	13.1424	112.229	26.2585	1.05921	36.6641	1.16385
Sand	Marden	0.5	2	NH4_15	3	1.14994	0.592483	95.007	12.6007	68.4724	46.0552	1.01612	6.20083	2.33491
Sand	Marden	1	2	NH4_15	3	1.4388	0.998521	71.8335	19.7391	54.2151	32.4506	2.21559	2.44184	3.43584
Sand	Marden	3	2	NH4_15	3	4.66216	5.56698	100.178	45.4834	132.468	68.583	4.31584	4.31584	15.7961
Sand	Marden	4.5	2	NH4_15	3	5.98556	9.29678	55.3021	13.6412	56.2509	26.4579	3.77949	45.4831	24.5791
Sand	Marden	6	2	NH4_15	3	5.08246	7.17378	47.3628	11.7566	72.9956	13.1703	3.67335	96.1629	19.43
Sand	Marden	9	2	NH4_15	3	13.0122	13.343	23.9053	18.2412	104.084	3.06259	1.11492	102.417	39.6982
Sand	Marden	12	2	NH4_15	3	11.2373	9.54385	23.8571	18.0649	113.198	0.8019	1.04851	53.9186	30.325
Sand	Marden	0	2	NH4_15	4	0.0907942	0	77.5185	14.5432	75.2454	38.8466	0.91205	25.3086	0.0907942
Sand	Marden	0.5	2	NH4_15	4	0.608394	0	94.9441	14.113	45.4749	43.6067	0.913823	9.15128	0.608394
Sand	Marden	1	2	NH4_15	4	1.78748	1.51026	97.6051	19.7872	56.7996	38.1072	2.69135	17.4007	4.808
Sand	Marden	3	2	NH4_15	4	4.51756	5.20911	80.5992	25.0688	78.8519	35.7936	4.23462	44.4905	14.9358
Sand	Marden	4.5	2	NH4_15	4	8.44084	8.22611	59.4003	17.6904	61.7162	24.7657	5.61958	38.4268	24.8931
Sand	Marden	6	2	NH4_15	4	6.4857	7.24773	44.2567	15.3993	69.1874	5.60853	2.5195	67.1659	20.9812
Sand	Marden	9	2	NH4_15	4	10.4844	9.31445	28.2863	27.3529	128.112	1.5231	1.05145	97.5901	29.1133
Sand	Marden	12	2	NH4_15	4	9.13822	7.89634	30.726	27.5957	142.023	0.983088	1.16378	121.414	24.9309
Sand	Marden	0	2	NH4_15	5	0.394884	0.00706131	60.0871	15.8212	75.3614	28.1047	0.465038	36.2516	0.409007
Sand	Marden	0.5	2	NH4_15	5	2.20697	0.580741	70.0175	11.4844	44.2092	38.9086	1.09925	14.9799	3.36846
Sand	Marden	1	2	NH4_15	5	1.87064	1.13326	81.9304	20.3832	63.4088	51.5299	1.80988	14.6408	4.13716
Sand	Marden	3	2	NH4_15	5	4.23807	6.85666	54.2351	15.9316	55.7926	33.7767	2.69833	39.6976	17.9514
Sand	Marden	4.5	2	NH4_15	5	7.24732	8.92443	93.4962	22.1597	72.6258	31.5533	10.5446	59.9285	25.0962
Sand	Marden	6	2	NH4_15	5	6.47453	8.42557	46.0975	22.1552	90.1881	11.4581	5.50149	39.0964	23.3257
Sand	Marden	9	2	NH4_15	5	8.85126	9.44484	112.965	28.4347	122.633	4.25168	1.61783	135.242	27.7409
Sand	Marden	12	2	NH4_15	5	7.84272	7.26677	37.2257	34.1636	155.089	1.86165	0.911384	123.489	22.3763
Sand	Marden	0	3	NH4_15_plus_NO2_14_plus_ATU	1	0.380401	0.190214	0	0	0	0	0	0	0.760829
Sand	Marden	3	3	NH4_15_plus_NO2_14_plus_ATU	1	0.430713	0	0	0	0	0	0	0	0.430713
Sand	Marden	6	3	NH4_15_plus_NO2_14_plus_ATU	1	0.239223	0	0	0	0	0	0	0	0.239223
Sand	Marden	12	3	NH4_15_plus_NO2_14_plus_ATU	1	0.655859	0	0	0	0	0	0	0	0.655859
Sand	Marden	0	3	NH4_15_plus_NO2_14_plus_ATU	2	0.16574	0	0	0	0	0	0	0	0.16574
Sand	Marden	3	3	NH4_15_plus_NO2_14_plus_ATU	2	0	0	0	0	0	0	0	0	0
Sand	Marden	6	3	NH4_15_plus_NO2_14_plus_ATU	2	0.370599	0	0	0	0	0	0	0	0.370599
Sand	Marden	12	3	NH4_15_plus_NO2_14_plus_ATU	2	0.515423	0	0	0	0	0	0	0	0.515423
Sand	Marden	0	3	NH4_15_plus_NO2_14_plus_ATU	3	0	0	0	0	0	0	0	0	0
Sand	Marden	3	3	NH4_15_plus_NO2_14_plus_ATU	3	0.58336	0	0	0	0	0	0	0	0.58336
Sand	Marden	6	3	NH4_15_plus_NO2_14_plus_ATU	3	0.115343	0	0	0	0	0	0	0	0.115343
Sand	Marden	12	3	NH4_15_plus_NO2_14_plus_ATU	3	0.710045	0	0	0	0	0	0	0	0.710045
Sand	Marden	0	3	NH4_15_plus_NO2_14_plus_ATU	4	0.319413	0	0	0	0	0	0	0	0.319413
Sand	Marden	3	3	NH4_15_plus_NO2_14_plus_ATU	4	0.576692	0	0	0	0	0	0	0	0.576692
Sand	Marden	6	3	NH4_15_plus_NO2_14_plus_ATU	4	0.474863	0	0	0	0	0	0	0	0.474863
Sand	Marden	12	3	NH4_15_plus_NO2_14_plus_ATU	4	0.0610745	0.482185	0	0	0	0	0	0	1.02544
Sand	Marden	0	3	NH4_15_plus_NO2_14_plus_ATU	5	0.0400958	0.420742	0	0	0	0	0	0	0.881581
Sand	Marden	3	3	NH4_15_plus_NO2_14_plus_ATU	5	0.440187	0.190568	0	0	0	0	0	0	0.821323
Sand	Marden	6	3	NH4_15_plus_NO2_14_plus_ATU	5	0.552585	0.235497	0	0	0	0	0	0	1.02358
Sand	Marden	12	3	NH4_15_plus_NO2_14_plus_ATU	5	0.823116	0.231107	0	0	0	0	0	0	1.28533
Sand	Marden	0	1	NH4_15_plus_ATU	1	0.482901	0.261714	0	0	0	0	0	0	1.00633
Sand	Marden	3	1	NH4_15_plus_ATU	1	0.598155	0	0	0	0	0	0	0	0.598155
Sand	Marden	6	1	NH4_15_plus_ATU	1	0.461921	0	0	0	0	0	0	0	0.461921
Sand	Marden	12	1	NH4_15_plus_ATU	1	0.779191	0	0	0	0	0	0	0	0.779191
Sand	Marden	0	1	NH4_15_plus_ATU	2	0.152249	0	0	0	0	0	0	0	0.152249
Sand	Marden	3	1	NH4_15_plus_ATU	2	0	0	0	0	0	0	0	0	0
Sand	Marden	6	1	NH4_15_plus_ATU	2	0	0	0	0	0	0	0	0	0
Sand	Marden	12	1	NH4_15_plus_ATU	2	0.903928	0	0	0	0	0	0	0	0.903928
Sand	Marden	0	1	NH4_15_plus_ATU	3	0.462293	0.0187434	0	0	0	0	0	0	0.49978
Sand	Marden	3	1	NH4_15_plus_ATU	3	0.408818	0	0	0	0	0	0	0	0.408818
Sand	Marden	6	1	NH4_15_plus_ATU	3	0.730458	0	0	0	0	0	0	0	0.730458
Sand	Marden	12	1	NH4_15_plus_ATU	3	1.32028	0	0	0	0	0	0	0	1.32028
Sand	Marden	0	1	NH4_15_plus_ATU	4	0.604757	0	0	0	0	0	0	0	0.604757
Sand	Marden	3	1	NH4_15_plus_ATU	4	0.732315	0.027863	0	0	0	0	0	0	0.788041
Sand	Marden	6	1	NH4_15_plus_ATU	4	1.79234	0.173673	0	0	0	0	0	0	2.13969
Sand	Marden	12	1	NH4_15_plus_ATU	4	0.700064	0	0	0	0	0	0	0	0.700064
Sand	Marden	0	1	NH4_15_plus_ATU	5	0.15185	0	0	0	0	0	0	0	0.15185
Sand	Marden	3	1	NH4_15_plus_ATU	5	0.296153	0	0	0	0	0	0	0	0.296153
Sand	Marden	6	1	NH4_15_plus_ATU	5	0.567298	0	0	0	0	0	0	0	0.567298
Sand	Marden	12	1	NH4_15_plus_ATU	5	0.737517	0	0	0	0	0	0	0	0.737517
Sand	Hammer	0	5	NH4_14_plus_NO2_15_plus_ATU	1	0.165631	0	434.474	38.0659	47.2926	0	25.3198	25.3198	0.165631
Sand	Hammer	0.5	5	NH4_14_plus_NO2_15_plus_ATU	1	0.737491	0.172575	344.775	29.8436	36.1449	0	23.1127	23.3557	1.08264
Sand	Hammer	1	5	NH4_14_plus_NO2_15_plus_ATU	1	0.510234	0.181271	393.417	36.575	38.9791	0	30.4345	30.5555	0.872777
Sand	Hammer	3	5	NH4_14_plus_NO2_15_plus_ATU	1	0.715135	0.939493	345.752	6.5264	26.2382	0	4.24216	4.49868	2.59412
Sand	Hammer	4.5	5	NH4_14_plus_NO2_15_plus_ATU	1	1.81342	1.097	344.175	3.49349	29.6375	0	3.2236	3.39068	4.00743
Sand	Hammer	6	5	NH4_14_plus_NO2_15_plus_ATU	1	0.258585	0.125469	271.586	4.6655	25.4162	0	3.34121	4.46176	0.509524
Sand	Hammer	9	5	NH4_14_plus_NO2_15_plus_ATU	1	0.14204	0	431.14	3.68487	26.8465	0	2.04178	2.2228	0.14204
Sand	Hammer	12	5	NH4_14_plus_NO2_15_plus_ATU	1	0.781253	0.561038	404.741	5.68849	24.1509	0	3.68284	4.02864	1.90333
Sand	Hammer	0	5	NH4_14_plus_NO2_15_plus_ATU	2	0.103678	0.245421	379.174	25.048	32.6791	0	19.002	19.118	0.594519
Sand	Hammer	0.5	5	NH4_14_plus_NO2_15_plus_ATU	2	0.452831	0.444565	364.529	31.3671	35.5366	0	28.2735	29.1147	1.34196
Sand	Hammer	1	5	NH4_14_plus_NO2_15_plus_ATU	2	0.625512	0.575327	344.004	23.3569	32.0893	0	22.6873	23.8659	1.77617
Sand	Hammer	3	5	NH4_14_plus_NO2_15_plus_ATU	2	0.563453	0.613439	295	5.26645	29.3409	0	2.79322	3.77045	1.79033
Sand	Hammer	4.5	5	NH4_14_plus_NO2_15_plus_ATU	2	1.07905	1.46987	280.167	2.30857	16.127	0	2.96782	4.1398	4.01878
Sand	Hammer	6	5	NH4_14_plus_NO2_15_plus_ATU	2	0.545266	1.30304	340.842	4.71052	29.3474	0	2.02397	3.29049	3.15134
Sand	Hammer	9	5	NH4_14_plus_NO2_15_plus_ATU	2	0.929007	1.21721	298.138	1.95952	24.9933	0	1.15638	2.23523	3.36343
Sand	Hammer	12	5	NH4_14_plus_NO2_15_plus_ATU	2	0.50673	1.02919	342.928	2.80753	22.8303	0	1.81374	2.90154	2.56512
Sand	Hammer	0	5	NH4_14_plus_NO2_15_plus_ATU	3	0.190622	0.472417	399.958	38.1025	38.1025	0	35.7967	36.2659	1.13546
Sand	Hammer	0.5	5	NH4_14_plus_NO2_15_plus_ATU	3	0.743046	0.56964	314.976	19.2531	31.5602	0	16.8077	17.1516	1.88233
Sand	Hammer	1	5	NH4_14_plus_NO2_15_plus_ATU	3	0.80479	0.912845	449.798	33.859	33.859	0	35.0574	35.4947	2.63048
Sand	Hammer	3	5	NH4_14_plus_NO2_15_plus_ATU	3	0.262343	0.404244	346.385	5.53123	35.3608	0	3.44184	4.46821	1.07083
Sand	Hammer	4.5	5	NH4_14_plus_NO2_15_plus_ATU	3	0.588778	0.761399	391.589	2.4511	39.4999	0	1.01839	1.30745	2.11158
Sand	Hammer	6	5	NH4_14_plus_NO2_15_plus_ATU	3	0.290474	0.409674	334.333	2.64741	25.0131	0	2.33846	2.80189	1.10982
Sand	Hammer	9	5	NH4_14_plus_NO2_15_plus_ATU	3	0.198591	0.494098	347.826	1.98429	22.7778	0	1.47472	5.19459	1.18679
Sand	Hammer	12	5	NH4_14_plus_NO2_15_plus_ATU	3	0.0369929	0.415913	339.422	0.661803	29.348	0	0	0.830262	0.868819
Sand	Hammer	0	5	NH4_14_plus_NO2_15_plus_ATU	4	0.0524263	0.0405395	360.439	25.9503	37.9299	0	19.2066	19.8365	0.133505
Sand	Hammer	0.5	5	NH4_14_plus_NO2_15_plus_ATU	4	0.493631	0.245974	384.878	27.094	30.5498	0	25.8649	26.7519	0.985579
Sand	Hammer	1	5	NH4_14_plus_NO2_15_plus_ATU	4	0.322448	0.37284	325.907	15.1868	24.9031	0	11.5063	11.5063	1.06813
Sand	Hammer	3	5	NH4_14_plus_NO2_15_plus_ATU	4	0.812766	1.48654	367.139	8.94395	23.6639	0	3.39227	4.36773	3.78584
Sand	Hammer	4.5	5	NH4_14_plus_NO2_15_plus_ATU	4	0.791665	1.24455	322.536	4.29394	31.0577	0	2.37164	2.37164	3.28076
Sand	Hammer	6	5	NH4_14_plus_NO2_15_plus_ATU	4	0.108066	0.454378	396.224	5.87765	33.6319	0	3.16123	8.80967	1.01682
Sand	Hammer	9	5	NH4_14_plus_NO2_15_plus_ATU	4	0.5166	0.448611	392.998	4.56634	29.5281	0	2.30068	3.65709	1.41382
Sand	Hammer	12	5	NH4_14_plus_NO2_15_plus_ATU	4	0.697274	0.164198	312.425	1.90328	20.9855	0	0.790025	2.40233	1.02567
Sand	Hammer	0	5	NH4_14_plus_NO2_15_plus_ATU	5	0	0.161484	507.096	24.2912	41.4654	0	18.6748	19.105	0.322968
Sand	Hammer	0.5	5	NH4_14_plus_NO2_15_plus_ATU	5	0.495301	0.525128	169.147	18.7958	34.9221	0	17.7519	20.8714	1.54556
Sand	Hammer	1	5	NH4_14_plus_NO2_15_plus_ATU	5	0.802861	1.04188	311.799	20.3977	35.9637	0	15.9305	16.8339	2.88662
Sand	Hammer	3	5	NH4_14_plus_NO2_15_plus_ATU	5	0.20287	0.112103	360.322	5.15371	29.625	0	4.51242	5.34233	0.427076
Sand	Hammer	4.5	5	NH4_14_plus_NO2_15_plus_ATU	5	1.78325	1.94371	405.663	3.36397	38.0574	0	2.25408	3.8751	5.67066
Sand	Hammer	6	5	NH4_14_plus_NO2_15_plus_ATU	5	0.553063	0.686633	317.803	2.71955	24.9333	0	1.23836	2.13942	1.92633
Sand	Hammer	9	5	NH4_14_plus_NO2_15_plus_ATU	5	0.361854	0.652569	284.843	1.7174	26.0617	0	0.872482	1.6817	1.66699
Sand	Hammer	12	5	NH4_14_plus_NO2_15_plus_ATU	5	0.328898	0.311017	545.519	1.6381	51.2102	0	0.599087	1.12456	0.950933
Sand	Hammer	0	6	NH4_14_plus_NO2_15	1	0.177199	0.130266	448.167	30.8214	36.5787	0	27.5385	29.6925	0.43773
Sand	Hammer	0.5	6	NH4_14_plus_NO2_15	1	0.579983	0.275902	378.083	36.3257	36.3257	0	33.8284	34.7909	1.13179
Sand	Hammer	1	6	NH4_14_plus_NO2_15	1	0.230342	0.160629	370.668	43.1344	43.1344	0	41.4469	41.9692	0.5516
Sand	Hammer	3	6	NH4_14_plus_NO2_15	1	0.391193	0.112832	406.992	22.4796	42.6416	0	19.1316	20.2856	0.616858
Sand	Hammer	4.5	6	NH4_14_plus_NO2_15	1	2.04926	2.12486	358.444	10.0581	45.9021	0	6.86218	7.55806	6.29897
Sand	Hammer	6	6	NH4_14_plus_NO2_15	1	0.239244	0.262617	333.186	5.50171	47.2544	0	3.91486	4.9164	0.764478
Sand	Hammer	9	6	NH4_14_plus_NO2_15	1	0.881859	0.630273	324.237	3.26703	81.6356	0	1.14775	2.39949	2.1424
Sand	Hammer	12	6	NH4_14_plus_NO2_15	1	0	0	277.445	3.16088	83.2256	0	0.899567	1.77379	0
Sand	Hammer	0	6	NH4_14_plus_NO2_15	2	0	0	382.241	29.0516	46.8918	0	27.6604	29.1576	0
Sand	Hammer	0.5	6	NH4_14_plus_NO2_15	2	0.125801	0.0013201	332.735	6.77204	23.0304	0	1.55003	2.56035	0.128441
Sand	Hammer	1	6	NH4_14_plus_NO2_15	2	0.123767	0	406.923	9.43845	21.9749	0	1.67111	2.52328	0.123767
Sand	Hammer	3	6	NH4_14_plus_NO2_15	2	0.203971	0.31988	357.158	3.537	17.9773	0	1.597	2.8386	0.843731
Sand	Hammer	4.5	6	NH4_14_plus_NO2_15	2	0.0884965	0.20019	361.227	7.18579	34.1337	0	5.99399	8.10977	0.488877
Sand	Hammer	6	6	NH4_14_plus_NO2_15	2	0.161484	0.178903	359.754	3.79596	32.0486	0	2.1888	4.20112	0.519289
Sand	Hammer	9	6	NH4_14_plus_NO2_15	2	0.0113477	0.332382	310.344	3.72086	24.9332	0	1.61539	3.03135	0.676111
Sand	Hammer	12	6	NH4_14_plus_NO2_15	2	0	0	258.718	5.70861	50.3576	0	3.44614	4.6131	0
Sand	Hammer	0	6	NH4_14_plus_NO2_15	3	0	0	503.773	55.0742	55.0742	0	53.0576	54.3576	0
Sand	Hammer	0.5	6	NH4_14_plus_NO2_15	3	0	0	394.159	46.6198	46.6198	0	53.3901	55.2059	0
Sand	Hammer	1	6	NH4_14_plus_NO2_15	3	0.0100541	0	378.986	39.0406	39.0406	0	46.9969	47.8574	0.0100541
Sand	Hammer	3	6	NH4_14_plus_NO2_15	3	0.331631	0.265106	322.096	12.3318	17.335	0	13.2174	14.637	0.861843
Sand	Hammer	4.5	6	NH4_14_plus_NO2_15	3	0.401237	0.54761	343.182	4.68461	24.9363	0	3.47572	5.07572	1.49646
Sand	Hammer	6	6	NH4_14_plus_NO2_15	3	3.62317	2.36215	387.49	3.2978	24.6159	0	2.16256	3.7289	8.34747
Sand	Hammer	9	6	NH4_14_plus_NO2_15	3	0	0.109453	338.324	2.4666	38.3047	0	1.05652	1.80948	0.218906
Sand	Hammer	12	6	NH4_14_plus_NO2_15	3	0.233086	0.101839	325.499	8.37178	57.4181	0	5.58385	7.25661	0.436764
Sand	Hammer	0	6	NH4_14_plus_NO2_15	4	0.105179	0.164269	383.147	29.8459	35.7099	0	26.1377	26.4096	0.433716
Sand	Hammer	0.5	6	NH4_14_plus_NO2_15	4	0.140769	0.194052	379.327	39.4104	39.4104	0	48.1423	48.9712	0.528874
Sand	Hammer	1	6	NH4_14_plus_NO2_15	4	0.0291825	0.0340647	377.699	35.0261	35.0261	0	43.1653	44.3393	0.0973118
Sand	Hammer	3	6	NH4_14_plus_NO2_15	4	0.157142	0.10781	288.936	8.52751	20.2814	0	8.90843	9.61257	0.372761
Sand	Hammer	4.5	6	NH4_14_plus_NO2_15	4	0.373753	0.0307128	369.955	8.90858	21.7074	0	9.2901	11.5398	0.435179
Sand	Hammer	6	6	NH4_14_plus_NO2_15	4	0.177316	0	343.697	3.22872	34.7534	0	1.95931	3.05946	0.177316
Sand	Hammer	9	6	NH4_14_plus_NO2_15	4	0.148718	0	330.152	2.25337	37.1776	0	1.28271	2.5326	0.148718
Sand	Hammer	12	6	NH4_14_plus_NO2_15	4	0.189851	0.207983	303.182	3.95035	37.103	0	3.13731	3.88582	0.605816
Sand	Hammer	0	6	NH4_14_plus_NO2_15	5	0.0883971	0	427.828	37.362	37.362	0	37.9183	38.4745	0.0883971
Sand	Hammer	0.5	6	NH4_14_plus_NO2_15	5	0.283533	0.095722	352.211	38.8033	40.6204	0	34.971	35.7699	0.474977
Sand	Hammer	1	6	NH4_14_plus_NO2_15	5	0.331079	0.115471	396.781	30.7047	30.7047	0	30.4277	30.5589	0.562021
Sand	Hammer	3	6	NH4_14_plus_NO2_15	5	0.304754	0	366.711	19.5289	33.1807	0	16.536	16.536	0.304754
Sand	Hammer	4.5	6	NH4_14_plus_NO2_15	5	0.430173	0.585166	350.648	8.98384	25.0472	0	7.48735	8.19755	1.60051
Sand	Hammer	6	6	NH4_14_plus_NO2_15	5	0.20332	0.31706	366.128	3.83802	41.1856	0	1.87805	2.41737	0.837439
Sand	Hammer	9	6	NH4_14_plus_NO2_15	5	0	0.172561	325.947	2.1866	47.6408	0	0.866177	1.46037	0.345121
Sand	Hammer	12	6	NH4_14_plus_NO2_15	5	0.582929	0.393998	306.499	4.18137	61.4116	0	2.16459	2.56528	1.37092
Sand	Hammer	0	3	NH4_15_plus_NO2_14_plus_ATU	1	0	0	0	0	0	0	0	0	0
Sand	Hammer	3	3	NH4_15_plus_NO2_14_plus_ATU	1	0.113338	0.0927842	0	0	0	0	0	0	0.298906
Sand	Hammer	6	3	NH4_15_plus_NO2_14_plus_ATU	1	0.129879	0.0482307	0	0	0	0	0	0	0.226341
Sand	Hammer	12	3	NH4_15_plus_NO2_14_plus_ATU	1	0	0	0	0	0	0	0	0	0
Sand	Hammer	0	3	NH4_15_plus_NO2_14_plus_ATU	2	0	0	0	0	0	0	0	0	0
Sand	Hammer	3	3	NH4_15_plus_NO2_14_plus_ATU	2	0	0	0	0	0	0	0	0	0
Sand	Hammer	6	3	NH4_15_plus_NO2_14_plus_ATU	2	0	0.350427	0	0	0	0	0	0	0.700854
Sand	Hammer	12	3	NH4_15_plus_NO2_14_plus_ATU	2	0	0.174858	0	0	0	0	0	0	0.349716
Sand	Hammer	0	3	NH4_15_plus_NO2_14_plus_ATU	3	0	0.0378315	0	0	0	0	0	0	0.075663
Sand	Hammer	3	3	NH4_15_plus_NO2_14_plus_ATU	3	0	0.218604	0	0	0	0	0	0	0.437209
Sand	Hammer	6	3	NH4_15_plus_NO2_14_plus_ATU	3	0.00913949	0.212667	0	0	0	0	0	0	0.434473
Sand	Hammer	12	3	NH4_15_plus_NO2_14_plus_ATU	3	0	0.0448174	0	0	0	0	0	0	0.0896347
Sand	Hammer	0	3	NH4_15_plus_NO2_14_plus_ATU	4	0.200401	0.267409	0	0	0	0	0	0	0.735218
Sand	Hammer	3	3	NH4_15_plus_NO2_14_plus_ATU	4	0	0	0	0	0	0	0	0	0
Sand	Hammer	6	3	NH4_15_plus_NO2_14_plus_ATU	4	0	0	0	0	0	0	0	0	0
Sand	Hammer	12	3	NH4_15_plus_NO2_14_plus_ATU	4	0	0	0	0	0	0	0	0	0
Sand	Hammer	0	3	NH4_15_plus_NO2_14_plus_ATU	5	0	0	0	0	0	0	0	0	0
Sand	Hammer	3	3	NH4_15_plus_NO2_14_plus_ATU	5	0	0	0	0	0	0	0	0	0
Sand	Hammer	6	3	NH4_15_plus_NO2_14_plus_ATU	5	0	0	0	0	0	0	0	0	0
Sand	Hammer	12	3	NH4_15_plus_NO2_14_plus_ATU	5	0	0	0	0	0	0	0	0	0
Sand	Hammer	0	4	NH4_15_plus_NO2_14	1	0	0	338.013	8.7059	29.4983	235.543	1.62351	1.62351	0
Sand	Hammer	0.5	4	NH4_15_plus_NO2_14	1	0	0	405.925	14.4463	28.875	303.455	5.8539	10.0991	0
Sand	Hammer	1	4	NH4_15_plus_NO2_14	1	0.168292	0.161533	372.482	19.4715	19.4715	270.012	14.375	14.6984	0.491358
Sand	Hammer	3	4	NH4_15_plus_NO2_14	1	0.0388509	0.0942246	359.007	15.0509	25.1705	256.537	10.5347	10.5347	0.2273
Sand	Hammer	4.5	4	NH4_15_plus_NO2_14	1	0.267035	0.557921	331.76	5.57987	16.81	229.29	4.37399	5.38693	1.38288
Sand	Hammer	6	4	NH4_15_plus_NO2_14	1	0.131829	0.444967	407.473	2.34957	59.4592	305.003	1.36718	9.53234	1.02176
Sand	Hammer	9	4	NH4_15_plus_NO2_14	1	0.232089	0.290221	338.956	5.78544	86.8269	236.486	3.51852	7.05188	0.81253
Sand	Hammer	12	4	NH4_15_plus_NO2_14	1	0.30282	0.290024	303.02	10.9739	78.5979	200.55	7.08725	9.69414	0.882868
Sand	Hammer	0	4	NH4_15_plus_NO2_14	2	0	0.143883	375.274	11.9494	38.6685	272.804	3.06825	3.59427	0.287767
Sand	Hammer	0.5	4	NH4_15_plus_NO2_14	2	0	0	360.565	10.1434	32.7234	258.095	2.96822	3.1952	0
Sand	Hammer	1	4	NH4_15_plus_NO2_14	2	0.058016	0.0968373	368.057	10.3396	13.4688	265.587	8.89973	10.2759	0.251691
Sand	Hammer	3	4	NH4_15_plus_NO2_14	2	0.115585	0.115712	344.763	5.39138	13.1022	242.293	5.31945	7.63302	0.347009
Sand	Hammer	4.5	4	NH4_15_plus_NO2_14	2	0.73055	0.255624	294.277	4.30648	12.5359	191.807	4.06921	6.81103	1.2418
Sand	Hammer	6	4	NH4_15_plus_NO2_14	2	0.124645	0.058893	282.513	3.64589	26.8625	180.043	3.67092	19.0674	0.242431
Sand	Hammer	9	4	NH4_15_plus_NO2_14	2	0.286158	0.273158	205.698	2.69601	50.9192	103.228	1.10423	4.55607	0.832473
Sand	Hammer	12	4	NH4_15_plus_NO2_14	2	0.612227	0.267108	294.219	1.85054	69.4217	191.749	0.267523	5.69832	1.14644
Sand	Hammer	0	4	NH4_15_plus_NO2_14	3	0	0.0115032	354.415	15.3031	49.9468	251.945	2.22923	3.40977	0.0230063
Sand	Hammer	0.5	4	NH4_15_plus_NO2_14	3	0	0	347.581	13.4499	32.5715	245.111	4.48057	5.60618	0
Sand	Hammer	1	4	NH4_15_plus_NO2_14	3	0.0460148	0	336.686	15.4097	31.3589	234.216	5.97132	7.21187	0.0460148
Sand	Hammer	3	4	NH4_15_plus_NO2_14	3	0.309097	0.0518226	343.221	7.37472	15.9949	240.751	5.51247	5.9589	0.412742
Sand	Hammer	4.5	4	NH4_15_plus_NO2_14	3	0.0754345	0.31196	319.292	3.98625	14.7827	216.822	2.51801	7.46233	0.699355
Sand	Hammer	6	4	NH4_15_plus_NO2_14	3	0.421753	0.354947	267.125	5.85401	51.4256	164.655	1.17152	8.27115	1.13165
Sand	Hammer	9	4	NH4_15_plus_NO2_14	3	0	0.211064	303.075	6.08823	66.1622	200.605	2.18924	2.99801	0.422128
Sand	Hammer	12	4	NH4_15_plus_NO2_14	3	0.0963526	0.341994	271.94	3.46997	70.9714	169.47	0.631117	4.08915	0.780341
Sand	Hammer	0	4	NH4_15_plus_NO2_14	4	0	0.0890342	331.65	9.92623	41.412	229.18	1.25023	3.87823	0.178068
Sand	Hammer	0.5	4	NH4_15_plus_NO2_14	4	0.190619	0.361762	452.326	12.5482	40.1218	349.856	3.98962	5.09534	0.914142
Sand	Hammer	1	4	NH4_15_plus_NO2_14	4	0	0.169459	353.358	14.9942	31.6069	250.888	7.65455	8.93734	0.338918
Sand	Hammer	3	4	NH4_15_plus_NO2_14	4	0.236764	0.25551	204.502	7.10245	24.1576	102.032	4.97162	5.38044	0.747784
Sand	Hammer	4.5	4	NH4_15_plus_NO2_14	4	0.358089	0.189049	312.411	6.18979	33.6456	209.941	4.12534	6.80421	0.736188
Sand	Hammer	6	4	NH4_15_plus_NO2_14	4	0.160901	0.015701	325.716	6.54886	48.4537	223.246	4.33973	6.25431	0.192303
Sand	Hammer	9	4	NH4_15_plus_NO2_14	4	0.113961	0.270318	270.505	5.42271	62.8455	168.035	3.72859	6.22585	0.654596
Sand	Hammer	12	4	NH4_15_plus_NO2_14	4	0.283251	0.168071	297.231	2.24354	64.7948	194.761	0.469003	9.40244	0.619393
Sand	Hammer	0	4	NH4_15_plus_NO2_14	5	0	0.0796651	363.202	12.642	33.3187	260.732	1.5867	2.6793	0.15933
Sand	Hammer	0.5	4	NH4_15_plus_NO2_14	5	0	0	319.416	10.1732	25.3443	216.946	2.33394	3.3183	0
Sand	Hammer	1	4	NH4_15_plus_NO2_14	5	0.167323	0.0193327	440.121	18.7725	48.2433	337.651	4.4799	6.00172	0.205989
Sand	Hammer	3	4	NH4_15_plus_NO2_14	5	0.167024	0	338.037	12.4992	34.2158	235.567	7.66759	8.3481	0.167024
Sand	Hammer	4.5	4	NH4_15_plus_NO2_14	5	0.218244	0.367215	313.266	7.07367	39.7358	210.796	3.28059	4.8763	0.952673
Sand	Hammer	6	4	NH4_15_plus_NO2_14	5	0.75377	0.448029	274.619	4.70493	42.8008	172.149	2.31018	3.52933	1.64983
Sand	Hammer	9	4	NH4_15_plus_NO2_14	5	0.320588	0.226208	302.33	3.84648	57.1006	199.86	1.88237	2.57559	0.773004
Sand	Hammer	12	4	NH4_15_plus_NO2_14	5	0.354407	0.0420187	322.944	10.5573	61.2685	220.474	6.6873	10.44	0.438445
Sand	Hammer	0	1	NH4_15_plus_ATU	1	0	0	0	0	0	NA	0	0	0
Sand	Hammer	3	1	NH4_15_plus_ATU	1	0.150748	0.0715108	0	0	0	NA	0	0	0.29377
Sand	Hammer	6	1	NH4_15_plus_ATU	1	0.0598786	0	0	0	0	NA	0	0	0.0598786
Sand	Hammer	12	1	NH4_15_plus_ATU	1	0.159312	0.163942	0	0	0	NA	0	0	0.487197
Sand	Hammer	0	1	NH4_15_plus_ATU	2	0	0.0741566	0	0	0	NA	0	0	0.148313
Sand	Hammer	3	1	NH4_15_plus_ATU	2	0	0.0676881	0	0	0	NA	0	0	0.135376
Sand	Hammer	6	1	NH4_15_plus_ATU	2	0	0.408676	0	0	0	NA	0	0	0.817352
Sand	Hammer	12	1	NH4_15_plus_ATU	2	0.161146	0.270823	0	0	0	NA	0	0	0.702793
Sand	Hammer	0	1	NH4_15_plus_ATU	3	0.0509184	0.250343	0	0	0	NA	0	0	0.551605
Sand	Hammer	3	1	NH4_15_plus_ATU	3	0	0	0	0	0	NA	0	0	0
Sand	Hammer	6	1	NH4_15_plus_ATU	3	0	0	0	0	0	NA	0	0	0
Sand	Hammer	12	1	NH4_15_plus_ATU	3	0.010185	0.018041	0	0	0	NA	0	0	0.0462669
Sand	Hammer	0	1	NH4_15_plus_ATU	4	0	0.00193753	0	0	0	NA	0	0	0.00387506
Sand	Hammer	3	1	NH4_15_plus_ATU	4	0.0348489	0.199644	0	0	0	NA	0	0	0.434137
Sand	Hammer	6	1	NH4_15_plus_ATU	4	0.0857118	0.319748	0	0	0	NA	0	0	0.725208
Sand	Hammer	12	1	NH4_15_plus_ATU	4	0	0.100862	0	0	0	NA	0	0	0.201724
Sand	Hammer	0	1	NH4_15_plus_ATU	5	0	0.0245717	0	0	0	NA	0	0	0.0491435
Sand	Hammer	3	1	NH4_15_plus_ATU	5	0	0.0164149	0	0	0	NA	0	0	0.0328298
Sand	Hammer	6	1	NH4_15_plus_ATU	5	0.0350381	0.105719	0	0	0	NA	0	0	0.246476
Sand	Hammer	12	1	NH4_15_plus_ATU	5	0.0637021	0.135705	0	0	0	NA	0	0	0.335112
Sand	Hammer	0	2	NH4_15	1	0	0.0775013	395.972	7.9171	15.6067	293.502	7.30707	10.7893	0.155003
Sand	Hammer	0.5	2	NH4_15	1	0.216409	0.272013	353.802	8.19921	9.9761	251.332	6.86745	7.94497	0.760434
Sand	Hammer	1	2	NH4_15	1	0.0945744	0.197731	373.944	6.39984	8.46302	271.474	5.14557	6.87514	0.490036
Sand	Hammer	3	2	NH4_15	1	0.24342	0.108648	342.072	7.35382	18.0282	239.602	4.04348	6.03206	0.460715
Sand	Hammer	4.5	2	NH4_15	1	0.474649	0.575403	382.334	3.83577	18.6059	279.864	2.40654	5.09609	1.62546
Sand	Hammer	6	2	NH4_15	1	0.346318	0.542355	347.057	3.80791	46.1197	244.587	3.24694	6.2922	1.43103
Sand	Hammer	9	2	NH4_15	1	0.21828	0.255583	381.812	7.57668	47.18	279.342	5.7412	11.9568	0.729446
Sand	Hammer	12	2	NH4_15	1	0.8282	0.654064	302.386	9.25839	46.5407	199.916	6.62875	13.2491	2.13633
Sand	Hammer	0	2	NH4_15	2	0.108265	0.176514	362.565	2.74185	11.6467	260.095	1.21071	3.20621	0.461294
Sand	Hammer	0.5	2	NH4_15	2	0.216454	0.0214523	381.764	4.21332	11.4453	279.294	1.47532	3.21432	0.259358
Sand	Hammer	1	2	NH4_15	2	0.265529	0.0908922	418.622	3.46393	11.8408	316.152	1.66551	2.57191	0.447314
Sand	Hammer	3	2	NH4_15	2	0.468271	0.16969	375.995	4.01169	13.903	273.525	1.59547	4.05046	0.807652
Sand	Hammer	4.5	2	NH4_15	2	0.738366	0.364164	321.566	5.10907	11.5144	219.096	4.51175	6.30372	1.4667
Sand	Hammer	6	2	NH4_15	2	0.716135	0.425096	309.24	3.62053	24.7178	206.77	2.95381	9.21352	1.56633
Sand	Hammer	9	2	NH4_15	2	1.01995	0.535033	320.179	4.40931	65.8752	217.709	2.80504	3.54451	2.09001
Sand	Hammer	12	2	NH4_15	2	0.402962	0.286663	347.271	5.52535	50.1691	244.801	4.7079	6.40379	0.976288
Sand	Hammer	0	2	NH4_15	3	0	0	407.357	2.30213	15.8536	304.887	1.371	3.03723	0
Sand	Hammer	0.5	2	NH4_15	3	0.28328	0	380.599	4.10186	11.357	278.129	2.42034	3.72819	0.28328
Sand	Hammer	1	2	NH4_15	3	0.259536	0	378.811	4.53894	9.08883	276.341	2.45149	3.28129	0.259536
Sand	Hammer	3	2	NH4_15	3	0.289694	0.157579	373.334	10.8797	16.6746	270.864	9.41134	11.2157	0.604853
Sand	Hammer	4.5	2	NH4_15	3	0.634567	0.670817	334.161	5.78221	15.7321	231.691	6.26702	7.73357	1.9762
Sand	Hammer	6	2	NH4_15	3	0.416699	0.581452	275.18	3.6982	26.7222	172.71	3.78071	6.20438	1.5796
Sand	Hammer	9	2	NH4_15	3	0.639129	0.5733	336.046	7.16156	50.4973	233.576	4.28025	7.85145	1.78573
Sand	Hammer	12	2	NH4_15	3	0.399371	0.371719	326.005	7.74826	55.998	223.535	7.02289	10.2013	1.14281
Sand	Hammer	0	2	NH4_15	4	0.0202124	0.211906	406.509	2.04205	14.835	304.039	1.26992	3.32049	0.444025
Sand	Hammer	0.5	2	NH4_15	4	0.254589	0.0668819	373.306	2.57367	8.75947	270.836	1.61407	2.27841	0.388352
Sand	Hammer	1	2	NH4_15	4	0.180328	0.134278	382.883	5.0561	13.467	280.413	3.28261	4.52261	0.448883
Sand	Hammer	3	2	NH4_15	4	0.374866	0.250993	359.433	4.31819	13.8112	256.963	4.21989	5.25205	0.876851
Sand	Hammer	4.5	2	NH4_15	4	0.879313	0.378646	342.769	3.24492	19.5556	240.299	2.21638	4.05973	1.63661
Sand	Hammer	6	2	NH4_15	4	0.378907	0.166161	373.545	1.89906	38.5897	271.075	1.02139	4.07234	0.711229
Sand	Hammer	9	2	NH4_15	4	0.215169	0.130357	287.841	3.9878	49.3003	185.371	2.05468	3.99938	0.475884
Sand	Hammer	12	2	NH4_15	4	0.60301	0.296692	315.415	2.62796	62.5434	212.945	0.461803	5.18906	1.19639
Sand	Hammer	0	2	NH4_15	5	0	0.0487703	382.42	2.16098	27.9936	279.95	0.500556	1.92748	0.0975407
Sand	Hammer	0.5	2	NH4_15	5	0.0911867	0	406.935	1.30538	7.04004	304.465	1.22272	2.55909	0.0911867
Sand	Hammer	1	2	NH4_15	5	0.303331	0.00965216	392.974	2.51126	8.01954	290.504	2.41316	3.47998	0.322635
Sand	Hammer	3	2	NH4_15	5	0.268784	0.176585	510.877	1.71829	29.8581	408.407	0.85092	1.88	0.621955
Sand	Hammer	4.5	2	NH4_15	5	0.517327	0.533212	411.462	7.4568	35.2416	308.992	4.31961	7.1113	1.58375
Sand	Hammer	6	2	NH4_15	5	0.228388	0.380366	297.844	0.639683	28.4059	195.374	1.18617	3.67951	0.989119
Sand	Hammer	9	2	NH4_15	5	0	0	359.505	1.1283	58.6672	257.035	1.27352	4.21744	0
Sand	Hammer	12	2	NH4_15	5	0.100838	0.0555534	344.424	11.054	58.2379	241.954	8.38666	12.573	0.211944

## Sheet: processed data for 4 rivers
type	river	incubation time (h)	treatment_code	treatment	replicate	XS_29N2	XS_30N2	NH4	NO2	NOX	NH4_15	NO2_15	NOX_15	tot_15N2	FN_NO2	FN_NOX	FA	R	R_NO2_den	R_NOX_den
Chalk	Lambourn	1	4	NH4_15_plus_NO2_14	1	1.00896	0.162623	214.775	16.3318	49.1653	163.102	1.47885	1.47885	1.3342	0.0887396	0.0294776	0.74422	6.20427	20.5379	65.8481
Chalk	Lambourn	3	4	NH4_15_plus_NO2_14	1	1.2617	0.416694	235.586	9.49286	39.7023	183.913	0.838171	1.76266	2.09509	0.0865289	0.043509	0.765048	3.02788	21.1137	43.9675
Chalk	Lambourn	4.5	4	NH4_15_plus_NO2_14	1	1.46154	0.241943	199.545	10.3854	45.9964	147.872	0.89209	5.2506	1.94542	0.0841803	0.111869	0.726225	6.04083	21.7585	15.878
Chalk	Lambourn	6	4	NH4_15_plus_NO2_14	1	9.68967	3.90072	210.846	6.63425	35.9072	159.172	0.973754	5.78464	17.4911	0.143841	0.157878	0.739826	2.48408	11.9042	10.668
Chalk	Lambourn	9	4	NH4_15_plus_NO2_14	1	5.19137	1.16865	211.056	7.52497	51.0055	159.383	1.31566	2.45973	7.52866	0.171343	0.0472604	0.740065	4.4422	9.6725	40.3187
Chalk	Lambourn	3	4	NH4_15_plus_NO2_14	2	2.78565	0.340285	269.314	9.03213	37.96	217.641	0.823784	1.7212	3.46622	0.0893819	0.0444356	0.791968	8.18623	20.3759	43.0089
Chalk	Lambourn	4.5	4	NH4_15_plus_NO2_14	2	1.48724	0.288745	285.742	8.45231	49.6872	234.069	0.99152	4.82476	2.06472	0.114961	0.0951606	0.802778	5.15069	15.3971	19.0171
Chalk	Lambourn	6	4	NH4_15_plus_NO2_14	2	2.9892	1.14623	203.57	5.60747	44.7708	151.897	0.772632	1.03886	5.28166	0.135031	0.0227399	0.731243	2.60786	12.8115	85.9512
Chalk	Lambourn	9	4	NH4_15_plus_NO2_14	2	6.95787	2.28609	264.542	11.1317	69.0747	212.869	1.71269	5.8848	11.53	0.15078	0.0834908	0.788576	3.04357	11.2644	21.9547
Chalk	Lambourn	1	4	NH4_15_plus_NO2_14	3	0.682782	0.352168	415.648	32.9199	95.0402	363.975	2.1653	2.21442	1.38712	0.0644593	0.0228338	0.858167	1.9388	29.0273	85.5895
Chalk	Lambourn	3	4	NH4_15_plus_NO2_14	3	1.64357	0.602497	385.442	18.9399	55.3425	333.769	1.94404	2.29867	2.84857	0.10059	0.0407047	0.848619	2.72794	17.8828	47.1343
Chalk	Lambourn	4.5	4	NH4_15_plus_NO2_14	3	1.10236	0.454348	238.035	31.0604	97.8462	186.362	2.94521	2.98031	2.01105	0.0929256	0.02985	0.76726	2.42624	19.5226	65.0017
Chalk	Lambourn	6	4	NH4_15_plus_NO2_14	3	2.35627	1.08257	203.213	11.855	66.4778	151.54	1.18992	7.03799	4.52141	0.0983654	0.103752	0.730805	2.17654	18.3324	17.2767
Chalk	Lambourn	9	4	NH4_15_plus_NO2_14	3	6.76997	2.58063	165.142	14.2154	75.6927	113.469	2.73777	5.06108	11.9312	0.18874	0.0655263	0.673356	2.62337	8.59659	28.5221
Chalk	Lambourn	3	4	NH4_15_plus_NO2_14	4	1.76145	0.363461	369.52	17.1252	49.5443	317.847	1.17347	1.69674	2.48837	0.0671526	0.033562	0.842958	4.84632	27.7829	57.5912
Chalk	Lambourn	4.5	4	NH4_15_plus_NO2_14	4	1.2568	0.304295	290.662	18.9562	67.0698	238.989	1.64601	6.39199	1.86539	0.0850958	0.0933974	0.805778	4.13019	21.5029	19.4139
Chalk	Lambourn	6	4	NH4_15_plus_NO2_14	4	2.81413	0.852617	211.13	9.03472	48.579	159.457	1.4913	5.46223	4.51936	0.161762	0.110191	0.740149	3.30058	10.3639	16.1502
Chalk	Lambourn	9	4	NH4_15_plus_NO2_14	4	8.93079	2.3445	243.109	13.9591	100.979	191.436	1.06713	1.73897	13.6198	0.0749183	0.0168768	0.7717	3.80926	24.6958	116.506
Chalk	Lambourn	3	4	NH4_15_plus_NO2_14	5	1.69077	0.839736	194.356	12.0899	54.1529	142.683	0.951491	2.97419	3.37024	0.0771274	0.0538237	0.719449	2.01345	23.9311	35.1583
Chalk	Lambourn	4.5	4	NH4_15_plus_NO2_14	5	0.99839	0.760067	196.552	10.5662	52.77	144.879	0.964199	5.59636	2.51852	0.0894281	0.103931	0.72236	1.31355	20.3643	17.2436
Chalk	Lambourn	6	4	NH4_15_plus_NO2_14	5	1.4616	1.05598	173.539	6.25309	40.9861	121.866	0.956588	10.877	3.57356	0.149919	0.260074	0.688195	1.38411	11.3405	5.69012
Chalk	Lambourn	9	4	NH4_15_plus_NO2_14	5	5.55459	2.14156	191.811	7.96121	66.5508	140.138	1.60346	18.5193	9.83771	0.197381	0.272707	0.715992	2.59371	8.1327	5.33387
Chalk	Lambourn	4.5	2	NH4_15	1	0.82523	0.306121	210.905	10.8858	47.0499	159.231	1.2043	6.90822	1.43747	0.108418	0.143891	0.739893	2.69576	16.4471	11.8994
Chalk	Lambourn	6	2	NH4_15	1	2.19046	1.09719	363.843	7.78166	45.9319	312.17	0.723279	7.14247	4.38483	0.0910876	0.152391	0.84082	1.99643	19.9569	11.1241
Chalk	Lambourn	9	2	NH4_15	1	2.50109	1.50179	214.38	9.58811	61.8063	162.706	3.08194	16.6111	5.50467	0.315005	0.263386	0.743785	1.6654	4.34911	5.59342
Chalk	Lambourn	3	2	NH4_15	2	1.59192	0.61378	375.199	8.87966	29.9205	323.526	2.23996	6.06355	2.81948	0.247213	0.198602	0.845033	2.59363	6.0902	8.07038
Chalk	Lambourn	4.5	2	NH4_15	2	0.944582	0.19058	343.96	6.3712	28.4078	292.286	1.22081	7.3262	1.32574	0.187782	0.252736	0.832774	4.95634	8.65066	5.91338
Chalk	Lambourn	6	2	NH4_15	2	3.88259	1.95614	227.472	7.147	43.4389	175.799	1.4073	17.615	7.79487	0.19297	0.397401	0.757381	1.98483	8.36432	3.0327
Chalk	Lambourn	9	2	NH4_15	2	4.28656	1.90911	218.104	5.3457	38.6369	166.431	1.044	13.6643	8.10477	0.191391	0.346585	0.747819	2.24532	8.4498	3.77059
Chalk	Lambourn	1	2	NH4_15	3	0.548713	0.421519	215.419	3.2298	14.0339	163.746	1.00413	2.18541	1.39175	0.304678	0.152609	0.744925	1.30175	4.56431	11.1054
Chalk	Lambourn	3	2	NH4_15	3	2.14969	0.950292	250.452	7.82332	22.5387	198.779	2.04028	7.16377	4.05028	0.255578	0.311486	0.777807	2.26214	5.82539	4.42083
Chalk	Lambourn	4.5	2	NH4_15	3	0.455386	0.282716	198.908	5.38675	24.7986	147.235	0.552515	10.4446	1.02082	0.100518	0.412753	0.725412	1.61075	17.897	2.84551
Chalk	Lambourn	6	2	NH4_15	3	2.86678	1.40959	235.676	3.3883	25.543	184.003	1.17816	17.4225	5.68596	0.34076	0.668441	0.76513	2.03377	3.86924	0.992037
Chalk	Lambourn	9	2	NH4_15	3	7.25163	3.1749	227.766	7.23455	36.2946	176.093	2.74416	20.6454	13.6014	0.371727	0.557453	0.757668	2.28405	3.38029	1.58774
Chalk	Lambourn	3	2	NH4_15	4	2.00571	0.683189	241.26	3.6468	11.8243	189.587	1.91751	5.49667	3.37209	0.51529	0.455564	0.770104	2.93581	1.88131	2.39016
Chalk	Lambourn	6	2	NH4_15	4	2.65742	1.1431	300.578	3.38005	24.2177	248.905	1.08736	21.7408	4.94363	0.315267	0.879768	0.811526	2.32474	4.34383	0.273325
Chalk	Lambourn	9	2	NH4_15	4	7.85744	3.28185	248.827	5.22506	28.1534	197.153	0.975084	17.5551	14.4211	0.182884	0.61108	0.776486	2.39421	8.93586	1.27289
Chalk	Lambourn	3	2	NH4_15	5	3.68387	1.95496	314.316	7.24278	26.309	262.643	2.4493	4.7112	7.59379	0.331408	0.175491	0.81889	1.88437	4.03485	9.39663
Chalk	Lambourn	4.5	2	NH4_15	5	0.730067	0.551186	264.843	6.21712	23.5625	213.17	1.18696	5.92758	1.83244	0.1871	0.246537	0.788793	1.32454	8.68946	6.11238
Chalk	Lambourn	6	2	NH4_15	5	1.9531	1.17091	291.166	5.1427	28.2904	239.493	0.48876	14.2132	4.29493	0.0931388	0.492354	0.80608	1.66802	19.4733	2.06212
Chalk	Lambourn	9	2	NH4_15	5	8.47552	4.04508	287.655	4.60664	40.6226	235.982	1.75974	19.6548	16.5657	0.374362	0.474163	0.803957	2.09527	3.34243	2.21796
Chalk	Darent	1	4	NH4_15_plus_NO2_14	1	2.65789	0.647903	1128.04	39.9215	103.954	782.226	2.37365	8.84392	3.95369	0.0582688	0.0833735	0.679568	4.10229	32.3237	21.9884
Chalk	Darent	3	4	NH4_15_plus_NO2_14	1	3.24143	0.923022	981.895	46.956	126.971	636.08	1.9147	33.8697	5.08748	0.039961	0.261416	0.634852	3.51176	48.0488	5.65064
Chalk	Darent	4.5	4	NH4_15_plus_NO2_14	1	15.9641	3.33913	837.171	39.5963	106.508	491.356	2.78947	87.6252	22.6424	0.0690388	0.806252	0.575186	4.78092	26.9692	0.480613
Chalk	Darent	6	4	NH4_15_plus_NO2_14	1	9.38462	2.48874	685.047	61.7886	128.855	339.232	5.04616	68.2981	14.3621	0.0800347	0.519437	0.485291	3.77083	22.9892	1.85032
Chalk	Darent	9	4	NH4_15_plus_NO2_14	1	31.4413	7.52944	900.776	76.6973	217.705	554.96	3.7644	42.2203	46.5001	0.0480997	0.190055	0.60377	4.17578	39.5803	8.52328
Chalk	Darent	1	4	NH4_15_plus_NO2_14	2	1.61761	0.264294	1286.35	65.6578	98.1379	940.53	1.92944	18.1959	2.1462	0.0287986	0.181704	0.716541	6.12049	67.4479	9.00694
Chalk	Darent	3	4	NH4_15_plus_NO2_14	2	8.03757	1.72739	819.988	55.2186	155.882	474.172	2.68423	18.9084	11.4924	0.0476388	0.118874	0.566702	4.653	39.9826	14.8245
Chalk	Darent	4.5	4	NH4_15_plus_NO2_14	2	5.37101	1.36714	807.126	63.101	133.502	461.311	3.04116	45.5488	8.10529	0.0472313	0.33436	0.560116	3.92864	40.3448	3.98158
Chalk	Darent	6	4	NH4_15_plus_NO2_14	2	17.4312	4.83475	785.404	81.3238	121.297	439.588	2.48937	45.6499	27.1007	0.0299984	0.368821	0.548503	3.60539	64.6702	3.42268
Chalk	Darent	9	4	NH4_15_plus_NO2_14	2	18.8485	5.86165	939.219	118.408	159.792	593.403	2.43934	217.026	30.5718	0.0201891	0.98	0.619169	3.21556	97.0632	0.0408163
Chalk	Darent	1	4	NH4_15_plus_NO2_14	3	2.53738	1.24918	1283.02	49.6475	103.886	937.207	2.18576	7.70027	5.03574	0.043145	0.0726399	0.715859	2.03124	44.3553	25.5331
Chalk	Darent	3	4	NH4_15_plus_NO2_14	3	7.26288	2.34095	1785.71	45.8895	123.776	932.962	1.58011	45.6989	11.9448	0.0337443	0.361824	0.512012	3.10253	57.2692	3.52755
Chalk	Darent	4.5	4	NH4_15_plus_NO2_14	3	7.3125	2.43868	1339.78	42.8003	154.437	993.965	1.56531	2.99403	12.1899	0.0358409	0.018999	0.727049	2.99855	53.8022	103.269
Chalk	Darent	6	4	NH4_15_plus_NO2_14	3	13.3059	4.71149	943.816	56.5661	163.451	598.001	5.15633	86.4011	22.7289	0.0893326	0.518035	0.620927	2.82414	20.3882	1.86075
Chalk	Darent	9	4	NH4_15_plus_NO2_14	3	31.2048	9.01148	959.174	55.529	126.384	613.359	4.67815	200.781	49.2278	0.0825621	0.98	0.626676	3.46279	22.2242	0.0408163
Chalk	Darent	1	4	NH4_15_plus_NO2_14	4	3.33518	1.08956	1207.41	13.7082	77.186	861.594	2.87868	2.87868	5.51431	0.205797	0.0365494	0.699317	3.06103	7.71833	52.7204
Chalk	Darent	3	4	NH4_15_plus_NO2_14	4	10.2202	2.21602	911.521	23.4591	54.1292	565.705	2.43221	17.8151	14.6522	0.101605	0.322539	0.608205	4.61197	17.6841	4.2008
Chalk	Darent	4.5	4	NH4_15_plus_NO2_14	4	6.68244	1.82709	1136.97	30.1366	72.7852	791.153	1.79719	3.67042	10.3366	0.0584419	0.0494195	0.681928	3.65743	32.222	38.4699
Chalk	Darent	6	4	NH4_15_plus_NO2_14	4	13.353	4.66654	1095.55	39.1155	60.0358	749.731	2.84565	5.12809	22.6861	0.0712948	0.0837088	0.670658	2.86145	26.0525	21.8923
Chalk	Darent	9	4	NH4_15_plus_NO2_14	4	35.0477	9.4539	1220.05	60.3046	239.14	874.232	2.74247	4.64681	53.9555	0.0445674	0.0190427	0.702225	3.70722	42.8759	103.027
Chalk	Darent	1	4	NH4_15_plus_NO2_14	5	3.0246	0.912574	1384.9	73.3057	73.3057	1039.09	2.69042	2.69042	4.84975	0.0359674	0.0359674	0.73529	3.31436	53.6059	53.6059
Chalk	Darent	3	4	NH4_15_plus_NO2_14	5	7.97046	2.43898	1115.56	51.18	51.18	769.747	1.36641	1.72444	12.8484	0.0261641	0.0330197	0.676208	3.26795	74.4407	58.5699
Chalk	Darent	4.5	4	NH4_15_plus_NO2_14	5	5.63721	2.04609	966.557	51.856	51.856	620.741	2.31825	63.4723	9.72939	0.0438115	0.98	0.629375	2.75511	43.6501	0.0408163
Chalk	Darent	6	4	NH4_15_plus_NO2_14	5	17.3932	5.32374	869.126	38.767	38.767	523.311	2.02946	99.2254	28.0407	0.051303	0.98	0.590069	3.2671	36.984	0.0408163
Chalk	Darent	9	4	NH4_15_plus_NO2_14	5	26.1234	7.64786	1252.31	57.044	175.181	906.493	2.42771	20.2253	41.4191	0.0417073	0.113145	0.70938	3.41577	45.9532	15.6765
Chalk	Darent	1	2	NH4_15	1	3.20773	0.501022	447.446	6.81145	30.0996	203.037	1.48971	1.66206	4.20978	0.214332	0.0541144	0.444694	6.40238	7.3313	34.9587
Chalk	Darent	3	2	NH4_15	1	7.26491	2.18481	458.579	10.3091	39.381	214.171	3.029	4.87094	11.6345	0.287942	0.121214	0.45769	3.32519	4.94585	14.4998
Chalk	Darent	4.5	2	NH4_15	1	10.1388	2.32592	459.912	5.94744	28.06	215.504	2.62487	4.50899	14.7906	0.432518	0.157477	0.459204	4.35903	2.62408	10.7002
Chalk	Darent	6	2	NH4_15	1	13.4126	3.46328	235.251	16.3582	59.407	52.4357	6.596	8.28467	20.3391	0.395159	0.136667	0.218435	3.8728	3.06126	12.6341
Chalk	Darent	9	2	NH4_15	1	31.6356	12.314	150.414	16.1724	68.5089	49.2417	3.67554	6.72499	56.2635	0.222727	0.096199	0.320827	2.56908	6.97961	18.7902
Chalk	Darent	3	2	NH4_15	2	4.43285	0.665355	343.149	12.4255	39.1511	98.7408	5.54861	17.2866	5.76356	0.437618	0.432705	0.281994	6.66237	2.5702	2.62208
Chalk	Darent	4.5	2	NH4_15	2	4.25888	0.559397	380.309	31.485	95.3163	135.901	4.54113	6.06263	5.37768	0.141347	0.0623333	0.350197	7.61335	12.1496	30.0856
Chalk	Darent	6	2	NH4_15	2	18.1673	5.71781	324.521	14.6808	46.5295	80.1125	3.78882	7.95776	29.6029	0.252919	0.167606	0.241927	3.17732	5.90768	9.93278
Chalk	Darent	9	2	NH4_15	2	26.6172	9.20266	200.995	30.0705	107.202	40.9618	10.9645	77.0897	45.0225	0.357335	0.704728	0.19972	2.89234	3.59699	0.837974
Chalk	Darent	1	2	NH4_15	3	2.60957	0.694784	576.991	16.0936	41.4449	332.583	1.85142	30.092	3.99914	0.11274	0.711551	0.564881	3.75594	15.7399	0.810761
Chalk	Darent	3	2	NH4_15	3	6.53632	1.45021	355.904	14.9914	38.5061	111.495	2.62561	22.7982	9.43674	0.171638	0.580226	0.307009	4.50716	9.6524	1.44693
Chalk	Darent	4.5	2	NH4_15	3	5.91372	1.35121	370.231	17.5521	47.9743	125.823	2.08608	5.41911	8.61614	0.116474	0.110699	0.333052	4.37663	15.1713	16.0669
Chalk	Darent	6	2	NH4_15	3	11.3406	3.68594	327.55	18.1534	56.8111	83.1414	3.2604	105.438	18.7125	0.176011	0.98	0.248752	3.07672	9.36295	0.0408163
Chalk	Darent	9	2	NH4_15	3	17.144	5.91217	121.663	13.0553	42.4867	43.9824	3.55283	30.0389	28.9683	0.266695	0.69288	0.354278	2.89978	5.4992	0.886504
Chalk	Darent	1	2	NH4_15	4	3.01923	0.510168	545.025	14.3237	37.4264	300.617	2.25893	10.0974	4.03956	0.154552	0.264397	0.540534	5.9181	10.9406	5.56439
Chalk	Darent	3	2	NH4_15	4	7.71238	1.69109	492.394	20.854	52.9669	247.986	3.84105	47.7792	11.0946	0.180504	0.884017	0.49356	4.5606	9.08007	0.262401
Chalk	Darent	4.5	2	NH4_15	4	10.5074	2.22755	514.111	27.5639	71.8291	269.703	5.99646	89.9438	14.9625	0.213197	0.98	0.514108	4.71702	7.381	0.0408163
Chalk	Darent	6	2	NH4_15	4	13.6367	4.78688	297.031	24.7176	69.3328	52.6225	6.46478	20.7469	23.2105	0.256314	0.293251	0.173619	2.84876	5.80292	4.82009
Chalk	Darent	9	2	NH4_15	4	15.3847	5.35185	342.11	32.6884	69.9723	97.7013	2.41063	72.731	26.0884	0.0722709	0.98	0.279873	2.87465	25.6737	0.0408163
Chalk	Darent	1	2	NH4_15	5	2.23945	0.362675	598.656	3.23672	52.9218	354.248	1.63978	10.6802	2.9648	0.496486	0.197775	0.579904	6.17481	2.02831	8.11251
Chalk	Darent	3	2	NH4_15	5	6.25022	1.68658	384.62	10.1694	61.573	140.211	5.88595	6.5527	9.62339	0.567216	0.104293	0.357254	3.70585	1.52599	17.1767
Chalk	Darent	4.5	2	NH4_15	5	5.22306	1.05983	410.111	10.8775	62.4842	165.703	3.16296	67.1865	7.34271	0.284964	0.98	0.395963	4.92823	5.01843	0.0408163
Chalk	Darent	6	2	NH4_15	5	25.3115	7.88308	378.116	17.7348	90.203	133.707	8.35812	86.1279	41.0777	0.461857	0.935727	0.346543	3.21087	2.33034	0.137375
Chalk	Darent	9	2	NH4_15	5	11.3503	3.48423	281.184	18.7808	93.6434	36.7753	6.90867	206.178	18.3188	0.360501	0.98	0.128172	3.25763	3.54783	0.0408163
Sand	Marden	1	4	NH4_15_plus_NO2_14	1	1.2038	0.477767	163.048	21.6684	34.6582	27.2169	4.31135	9.86599	2.15934	0.19499	0.278972	0.163587	2.51964	8.25694	5.16917
Sand	Marden	3	4	NH4_15_plus_NO2_14	1	4.26682	4.56829	66.508	12.4232	16.8279	15.3857	4.24876	4.39739	13.4034	0.335161	0.256089	0.226709	0.934007	3.96728	5.80977
Sand	Marden	4.5	4	NH4_15_plus_NO2_14	1	4.59201	5.48227	75.9751	14.164	28.3166	23.4872	4.05498	25.8938	15.5566	0.280563	0.896152	0.30296	0.837611	5.12854	0.231765
Sand	Marden	6	4	NH4_15_plus_NO2_14	1	7.98111	9.99888	76.6515	15.5435	48.7379	6.77918	3.01287	53.5368	27.9789	0.189958	0.98	0.0866727	0.7982	8.52865	0.0408163
Sand	Marden	9	4	NH4_15_plus_NO2_14	1	9.99461	10.9321	44.1556	3.16905	18.256	1.43872	2.59496	63.0426	31.8588	0.802465	0.98	0.0319313	0.914247	0.49232	0.0408163
Sand	Marden	1	4	NH4_15_plus_NO2_14	2	1.57408	0.612164	107.736	23.0988	47.7402	34.4287	3.99279	12.3632	2.79841	0.1694	0.253788	0.313176	2.57134	9.80637	5.88059
Sand	Marden	3	4	NH4_15_plus_NO2_14	2	3.63365	3.54055	70.7855	18.4688	38.8239	12.9589	4.16368	27.9323	10.7148	0.220935	0.705074	0.179411	1.02629	7.05245	0.836583
Sand	Marden	4.5	4	NH4_15_plus_NO2_14	2	6.73683	8.0464	80.2589	14.6362	32.2411	23.1158	4.91572	32.5472	22.8296	0.329143	0.98	0.282254	0.837247	4.07638	0.0408163
Sand	Marden	6	4	NH4_15_plus_NO2_14	2	5.05319	6.71175	65.8203	25.5887	88.9218	4.89128	1.71942	52.3142	18.4767	0.0658506	0.57655	0.0728264	0.752888	28.3718	1.46891
Sand	Marden	9	4	NH4_15_plus_NO2_14	2	8.01341	7.94214	55.4073	19.2879	80.2682	2.80888	1.18202	42.1879	23.8977	0.0600572	0.515075	0.0496813	1.00897	31.3016	1.88293
Sand	Marden	1	4	NH4_15_plus_NO2_14	3	1.2908	0.765854	103.954	18.9631	38.0772	39.0074	3.65938	3.65938	2.82251	0.189115	0.0941823	0.367733	1.68544	8.57558	19.2354
Sand	Marden	3	4	NH4_15_plus_NO2_14	3	6.10095	6.95498	56.071	15.2167	30.8534	31.6584	3.78533	26.6388	20.0109	0.243785	0.846132	0.553321	0.877205	6.20394	0.363697
Sand	Marden	4.5	4	NH4_15_plus_NO2_14	3	7.39347	7.35796	93.0642	26.2775	58.6322	33.6227	9.74831	18.7343	22.1094	0.363556	0.313133	0.354059	1.00483	3.50122	4.38707
Sand	Marden	6	4	NH4_15_plus_NO2_14	3	7.67788	8.14114	59.5518	25.0884	74.3134	4.84604	3.40468	38.8153	23.9602	0.132993	0.511873	0.0797478	0.943097	13.0384	1.90722
Sand	Marden	9	4	NH4_15_plus_NO2_14	3	10.4317	10.4884	26.7007	10.4178	41.093	1.35286	1.49896	32.3119	31.4084	0.141008	0.770586	0.0496541	0.994596	12.1836	0.595427
Sand	Marden	1	4	NH4_15_plus_NO2_14	4	1.30625	0.366752	108.666	25.1599	59.4004	32.5153	4.20139	15.4985	2.03975	0.163648	0.255698	0.293238	3.56167	10.2213	5.82173
Sand	Marden	3	4	NH4_15_plus_NO2_14	4	3.87227	3.59678	66.3187	28.2499	78.4722	21.6204	3.29866	19.7257	11.0658	0.114432	0.246345	0.319488	1.07659	15.4776	6.1187
Sand	Marden	4.5	4	NH4_15_plus_NO2_14	4	8.41479	8.1508	55.6255	17.2301	50.4711	17.8377	4.02014	30.1131	24.7164	0.228654	0.584708	0.314262	1.03239	6.74682	1.42051
Sand	Marden	6	4	NH4_15_plus_NO2_14	4	5.97808	6.70674	35.3393	1.98783	10.9948	3.45822	2.77949	47.6492	19.3916	0.98	0.98	0.0959003	0.891354	0.0408163	0.0408163
Sand	Marden	1	4	NH4_15_plus_NO2_14	5	2.15571	0.583925	61.8745	14.181	38.6811	19.2553	3.65397	8.71332	3.32356	0.252513	0.220755	0.304976	3.69176	5.92039	7.05982
Sand	Marden	3	4	NH4_15_plus_NO2_14	5	6.833	8.34798	74.7899	27.1303	89.633	39.5085	6.65473	36.4932	23.529	0.240382	0.398998	0.517695	0.818521	6.32008	3.01256
Sand	Marden	4.5	4	NH4_15_plus_NO2_14	5	8.07531	8.21568	42.5959	8.36596	22.7078	12.879	2.52295	18.6593	24.5067	0.295542	0.805281	0.296305	0.982914	4.76722	0.483606
Sand	Marden	6	4	NH4_15_plus_NO2_14	5	8.37415	9.02981	26.0373	2.49215	13.3079	4.84589	1.39139	40.498	26.4338	0.547142	0.98	0.182391	0.927389	1.65536	0.0408163
Sand	Marden	9	4	NH4_15_plus_NO2_14	5	7.00041	7.7686	27.745	10.7127	61.085	3.30197	1.84167	108.118	22.5376	0.168476	0.98	0.116631	0.901117	9.87112	0.0408163
Sand	Marden	1	2	NH4_15	1	1.38056	0.90047	89.4388	19.1131	42.3231	23.9431	1.71473	5.26602	3.18149	0.0879205	0.121936	0.26235	1.53315	20.7478	14.4021
Sand	Marden	3	2	NH4_15	1	7.5165	10.4897	86.3777	17.75	102.68	20.7108	4.37098	32.2196	28.496	0.241328	0.307511	0.234974	0.716558	6.28748	4.50384
Sand	Marden	6	2	NH4_15	1	4.777	5.52237	41.8914	11.8501	59.1908	4.05455	3.19788	80.1621	15.8217	0.264465	0.98	0.0948514	0.865027	5.56244	0.0408163
Sand	Marden	9	2	NH4_15	1	10.8408	9.40179	37.2544	13.6453	74.0452	1.82878	1.80024	119.089	29.6444	0.129293	0.98	0.0481073	1.15305	13.4688	0.0408163
Sand	Marden	1	2	NH4_15	2	1.17859	0.94575	91.9551	15.0894	163.297	28.6671	2.21036	14.9941	3.07009	0.143555	0.0899845	0.305516	1.24619	11.9319	20.2261
Sand	Marden	1	2	NH4_15	3	1.4388	0.998521	71.8335	19.7391	54.2151	32.4506	2.21559	2.44184	3.43584	0.109999	0.044139	0.442713	1.44093	16.182	43.3114
Sand	Marden	3	2	NH4_15	3	4.66216	5.56698	100.178	45.4834	132.468	68.583	4.31584	4.31584	15.7961	0.0929905	0.0319286	0.670919	0.837467	19.5076	60.6397
Sand	Marden	4.5	2	NH4_15	3	5.98556	9.29678	55.3021	13.6412	56.2509	26.4579	3.77949	45.4831	24.5791	0.271522	0.792403	0.468856	0.643832	5.36588	0.523967
Sand	Marden	6	2	NH4_15	3	5.08246	7.17378	47.3628	11.7566	72.9956	13.1703	3.67335	96.1629	19.43	0.306201	0.98	0.272511	0.708477	4.53166	0.0408163
Sand	Marden	9	2	NH4_15	3	13.0122	13.343	23.9053	18.2412	104.084	3.06259	1.11492	102.417	39.6982	0.0598988	0.964302	0.125551	0.975209	31.3897	0.0740393
Sand	Marden	1	2	NH4_15	4	1.78748	1.51026	97.6051	19.7872	56.7996	38.1072	2.69135	17.4007	4.808	0.133295	0.300225	0.382614	1.18356	13.0044	4.66167
Sand	Marden	3	2	NH4_15	4	4.51756	5.20911	80.5992	25.0688	78.8519	35.7936	4.23462	44.4905	14.9358	0.165541	0.552944	0.435212	0.867243	10.0816	1.617
Sand	Marden	4.5	2	NH4_15	4	8.44084	8.22611	59.4003	17.6904	61.7162	24.7657	5.61958	38.4268	24.8931	0.311309	0.610185	0.408591	1.0261	4.42449	1.27769
Sand	Marden	6	2	NH4_15	4	6.4857	7.24773	44.2567	15.3993	69.1874	5.60853	2.5195	67.1659	20.9812	0.160339	0.951366	0.124193	0.89486	10.4736	0.102241
Sand	Marden	9	2	NH4_15	4	10.4844	9.31445	28.2863	27.3529	128.112	1.5231	1.05145	97.5901	29.1133	0.0376715	0.746519	0.0527689	1.1256	51.0906	0.679102
Sand	Marden	1	2	NH4_15	5	1.87064	1.13326	81.9304	20.3832	63.4088	51.5299	1.80988	14.6408	4.13716	0.0870168	0.226278	0.616368	1.65068	20.9841	6.8387
Sand	Marden	3	2	NH4_15	5	4.23807	6.85666	54.2351	15.9316	55.7926	33.7767	2.69833	39.6976	17.9514	0.165982	0.697291	0.610327	0.618096	10.0495	0.868244
Sand	Marden	4.5	2	NH4_15	5	7.24732	8.92443	93.4962	22.1597	72.6258	31.5533	10.5446	59.9285	25.0962	0.466331	0.808665	0.330733	0.812076	2.2888	0.473211
Sand	Marden	6	2	NH4_15	5	6.47453	8.42557	46.0975	22.1552	90.1881	11.4581	5.50149	39.0964	23.3257	0.24335	0.424828	0.24359	0.768438	6.21861	2.70778
Sand	Marden	9	2	NH4_15	5	8.85126	9.44484	112.965	28.4347	122.633	4.25168	1.61783	135.242	27.7409	0.0557584	0.98	0.0368843	0.937153	33.869	0.0408163
Sand	Hammer	1	4	NH4_15_plus_NO2_14	1	0.168292	0.161533	372.482	19.4715	19.4715	270.012	14.375	14.6984	0.491358	0.723496	0.739771	0.710401	1.04184	0.764357	0.703539
Sand	Hammer	4.5	4	NH4_15_plus_NO2_14	1	0.267035	0.557921	331.76	5.57987	16.81	229.29	4.37399	5.38693	1.38288	0.768209	0.314051	0.677309	0.478625	0.603457	4.3684
Sand	Hammer	6	4	NH4_15_plus_NO2_14	1	0.131829	0.444967	407.473	2.34957	59.4592	305.003	1.36718	9.53234	1.02176	0.570245	0.157111	0.733552	0.296268	1.50726	10.7298
Sand	Hammer	9	4	NH4_15_plus_NO2_14	1	0.232089	0.290221	338.956	5.78544	86.8269	236.486	3.51852	7.05188	0.81253	0.596005	0.0795934	0.683735	0.799698	1.35568	23.1277
Sand	Hammer	3	4	NH4_15_plus_NO2_14	2	0.115585	0.115712	344.763	5.39138	13.1022	242.293	5.31945	7.63302	0.347009	0.966926	0.570923	0.688725	0.998899	0.0684102	1.5031
Sand	Hammer	4.5	4	NH4_15_plus_NO2_14	2	0.73055	0.255624	294.277	4.30648	12.5359	191.807	4.06921	6.81103	1.2418	0.926005	0.532455	0.638755	2.8579	0.159815	1.75619
Sand	Hammer	9	4	NH4_15_plus_NO2_14	2	0.286158	0.273158	205.698	2.69601	50.9192	103.228	1.10423	4.55607	0.832473	0.401387	0.087687	0.491805	1.04759	2.98273	20.8084
Sand	Hammer	4.5	4	NH4_15_plus_NO2_14	3	0.0754345	0.31196	319.292	3.98625	14.7827	216.822	2.51801	7.46233	0.699355	0.619041	0.494704	0.66549	0.241808	1.2308	2.04282
Sand	Hammer	6	4	NH4_15_plus_NO2_14	3	0.421753	0.354947	267.125	5.85401	51.4256	164.655	1.17152	8.27115	1.13165	0.19612	0.15762	0.604069	1.18821	8.19781	10.6887
Sand	Hammer	3	4	NH4_15_plus_NO2_14	4	0.236764	0.25551	204.502	7.10245	24.1576	102.032	4.97162	5.38044	0.747784	0.685987	0.218268	0.488952	0.926633	0.915507	7.16306
Sand	Hammer	4.5	4	NH4_15_plus_NO2_14	4	0.358089	0.189049	312.411	6.18979	33.6456	209.941	4.12534	6.80421	0.736188	0.653145	0.198187	0.658562	1.89416	1.06211	8.09149
Sand	Hammer	9	4	NH4_15_plus_NO2_14	4	0.113961	0.270318	270.505	5.42271	62.8455	168.035	3.72859	6.22585	0.654596	0.673837	0.0970847	0.608766	0.421581	0.968078	18.6006
Sand	Hammer	4.5	4	NH4_15_plus_NO2_14	5	0.218244	0.367215	313.266	7.07367	39.7358	210.796	3.28059	4.8763	0.952673	0.454499	0.120264	0.65944	0.594323	2.40045	14.6301
Sand	Hammer	6	4	NH4_15_plus_NO2_14	5	0.75377	0.448029	274.619	4.70493	42.8008	172.149	2.31018	3.52933	1.64983	0.481192	0.0808102	0.614328	1.68242	2.15635	22.7494
Sand	Hammer	9	4	NH4_15_plus_NO2_14	5	0.320588	0.226208	302.33	3.84648	57.1006	199.86	1.88237	2.57559	0.773004	0.479586	0.044204	0.647845	1.41722	2.17026	43.2448
Sand	Hammer	1	2	NH4_15	1	0.0945744	0.197731	373.944	6.39984	8.46302	271.474	5.14557	6.87514	0.490036	0.787935	0.796127	0.711455	0.478299	0.53828	0.512162
Sand	Hammer	3	2	NH4_15	1	0.24342	0.108648	342.072	7.35382	18.0282	239.602	4.04348	6.03206	0.460715	0.538851	0.327898	0.686434	2.24044	1.7116	4.09946
Sand	Hammer	4.5	2	NH4_15	1	0.474649	0.575403	382.334	3.83577	18.6059	279.864	2.40654	5.09609	1.62546	0.614848	0.268418	0.717348	0.824899	1.25284	5.45106
Sand	Hammer	6	2	NH4_15	1	0.346318	0.542355	347.057	3.80791	46.1197	244.587	3.24694	6.2922	1.43103	0.83563	0.133703	0.690651	0.638545	0.393405	12.9585
Sand	Hammer	9	2	NH4_15	1	0.21828	0.255583	381.812	7.57668	47.18	279.342	5.7412	11.9568	0.729446	0.742592	0.24836	0.716989	0.854049	0.69327	6.05282
Sand	Hammer	3	2	NH4_15	2	0.468271	0.16969	375.995	4.01169	13.903	273.525	1.59547	4.05046	0.807652	0.389752	0.285511	0.71292	2.75957	3.13147	5.00498
Sand	Hammer	4.5	2	NH4_15	2	0.738366	0.364164	321.566	5.10907	11.5144	219.096	4.51175	6.30372	1.4667	0.865424	0.536516	0.667714	2.02756	0.311006	1.72776
Sand	Hammer	6	2	NH4_15	2	0.716135	0.425096	309.24	3.62053	24.7178	206.77	2.95381	9.21352	1.56633	0.799534	0.365293	0.655266	1.68464	0.501456	3.47506
Sand	Hammer	9	2	NH4_15	2	1.01995	0.535033	320.179	4.40931	65.8752	217.709	2.80504	3.54451	2.09001	0.62344	0.0527303	0.666361	1.90633	1.20801	35.9289
Sand	Hammer	3	2	NH4_15	3	0.289694	0.157579	373.334	10.8797	16.6746	270.864	9.41134	11.2157	0.604853	0.847736	0.659168	0.711017	1.8384	0.359225	1.03413
Sand	Hammer	4.5	2	NH4_15	3	0.634567	0.670817	334.161	5.78221	15.7321	231.691	6.26702	7.73357	1.9762	0.98	0.481748	0.679485	0.945962	0.0408163	2.15155
Sand	Hammer	6	2	NH4_15	3	0.416699	0.581452	275.18	3.6982	26.7222	172.71	3.78071	6.20438	1.5796	0.98	0.227537	0.615073	0.716652	0.0408163	6.78978
Sand	Hammer	9	2	NH4_15	3	0.639129	0.5733	336.046	7.16156	50.4973	233.576	4.28025	7.85145	1.78573	0.585717	0.152373	0.68117	1.11483	1.41462	11.1257
Sand	Hammer	1	2	NH4_15	4	0.180328	0.134278	382.883	5.0561	13.467	280.413	3.28261	4.52261	0.448883	0.636253	0.329113	0.717725	1.34295	1.1434	4.07693
Sand	Hammer	3	2	NH4_15	4	0.374866	0.250993	359.433	4.31819	13.8112	256.963	4.21989	5.25205	0.876851	0.957691	0.372668	0.700613	1.49354	0.0883563	3.36671
Sand	Hammer	4.5	2	NH4_15	4	0.879313	0.378646	342.769	3.24492	19.5556	240.299	2.21638	4.05973	1.63661	0.66937	0.203447	0.687031	2.32226	0.987885	7.83055
Sand	Hammer	6	2	NH4_15	4	0.378907	0.166161	373.545	1.89906	38.5897	271.075	1.02139	4.07234	0.711229	0.527081	0.103419	0.711169	2.28036	1.79448	17.3389
Sand	Hammer	9	2	NH4_15	4	0.215169	0.130357	287.841	3.9878	49.3003	185.371	2.05468	3.99938	0.475884	0.504937	0.0795003	0.631125	1.65061	1.96089	23.1571
Sand	Hammer	3	2	NH4_15	5	0.268784	0.176585	510.877	1.71829	29.8581	408.407	0.85092	1.88	0.621955	0.485309	0.0617053	0.783435	1.52212	2.12109	30.4122
Sand	Hammer	4.5	2	NH4_15	5	0.517327	0.533212	411.462	7.4568	35.2416	308.992	4.31961	7.1113	1.58375	0.567699	0.197751	0.735942	0.970209	1.52299	8.11371
Sand	Hammer	6	2	NH4_15	5	0.228388	0.380366	297.844	0.639683	28.4059	195.374	1.18617	3.67951	0.989119	0.98	0.126943	0.642841	0.600442	0.0408163	13.7551

## Sheet: all data for 12 rivers
type	river	treatment	treatment_code	replicate	time	XS_29N2	XS_30N2	NH4	NO2	NOX	NH4_15	NO2_15	NOX_15	tot_15N2
Chalk	Lambourn	NH4_15	2	1	0	0	0	255.841	13.4349	56.8185	204.168	0.510235	1.03501	0
Chalk	Lambourn	NH4_15	2	1	0.5	0.408222	0.10016	276.655	20.8649	68.6379	224.982	2.17301	3.73232	0.608542
Chalk	Lambourn	NH4_15	2	1	1	0.391998	0.0681528	203.068	15.5941	47.1822	151.395	1.12104	1.12104	0.528303
Chalk	Lambourn	NH4_15	2	1	3	0.875366	0	313.22	11.9957	41.4843	261.546	1.85363	4.81999	0.875366
Chalk	Lambourn	NH4_15	2	1	4.5	0.82523	0.306121	210.905	10.8858	47.0499	159.231	1.2043	6.90822	1.43747
Chalk	Lambourn	NH4_15	2	1	6	2.19046	1.09719	363.843	7.78166	45.9319	312.17	0.723279	7.14247	4.38483
Chalk	Lambourn	NH4_15	2	1	9	2.50109	1.50179	214.38	9.58811	61.8063	162.706	3.08194	16.6111	5.50467
Chalk	Lambourn	NH4_15	2	1	12	7.29431	4.31676	150.668	8.81577	57.3271	98.995	2.21904	4.041	15.9278
Chalk	Lambourn	NH4_15	2	2	0	0	0	339.036	13.1319	41.4733	287.363	0.989809	4.99234	0
Chalk	Lambourn	NH4_15	2	2	0.5	0	0	242.675	18.8725	59.807	191.002	1.9407	2.97729	0
Chalk	Lambourn	NH4_15	2	2	1	0.48622	0	370.52	15.4126	46.012	318.847	1.1156	1.1156	0.48622
Chalk	Lambourn	NH4_15	2	2	3	1.59192	0.61378	375.199	8.87966	29.9205	323.526	2.23996	6.06355	2.81948
Chalk	Lambourn	NH4_15	2	2	4.5	0.944582	0.19058	343.96	6.3712	28.4078	292.286	1.22081	7.3262	1.32574
Chalk	Lambourn	NH4_15	2	2	6	3.88259	1.95614	227.472	7.147	43.4389	175.799	1.4073	17.615	7.79487
Chalk	Lambourn	NH4_15	2	2	9	4.28656	1.90911	218.104	5.3457	38.6369	166.431	1.044	13.6643	8.10477
Chalk	Lambourn	NH4_15	2	2	12	18.265	9.44912	367.143	8.43648	37.8402	315.47	4.2011	12.2604	37.1633
Chalk	Lambourn	NH4_15	2	3	0	0.0909459	0.417408	322.47	7.3022	19.1002	270.797	0.705815	2.49234	0.925761
Chalk	Lambourn	NH4_15	2	3	0.5	0.618307	0.341536	340.686	2.71879	12.9821	289.013	0.872125	2.02705	1.30138
Chalk	Lambourn	NH4_15	2	3	1	0.548713	0.421519	215.419	3.2298	14.0339	163.746	1.00413	2.18541	1.39175
Chalk	Lambourn	NH4_15	2	3	3	2.14969	0.950292	250.452	7.82332	22.5387	198.779	2.04028	7.16377	4.05028
Chalk	Lambourn	NH4_15	2	3	4.5	0.455386	0.282716	198.908	5.38675	24.7986	147.235	0.552515	10.4446	1.02082
Chalk	Lambourn	NH4_15	2	3	6	2.86678	1.40959	235.676	3.3883	25.543	184.003	1.17816	17.4225	5.68596
Chalk	Lambourn	NH4_15	2	3	9	7.25163	3.1749	227.766	7.23455	36.2946	176.093	2.74416	20.6454	13.6014
Chalk	Lambourn	NH4_15	2	3	12	18.6596	7.7844	157.111	4.74789	37.023	105.437	2.77852	22.6508	34.2284
Chalk	Lambourn	NH4_15	2	4	0	0.131926	0.0339322	462.456	4.12513	12.4066	410.783	0.382437	2.99214	0.199791
Chalk	Lambourn	NH4_15	2	4	0.5	0	0	247.432	3.14568	8.62822	195.759	0.676482	1.91973	0
Chalk	Lambourn	NH4_15	2	4	1	0.177864	0	457.444	5.68225	13.7767	405.771	1.00256	1.59027	0.177864
Chalk	Lambourn	NH4_15	2	4	3	2.00571	0.683189	241.26	3.6468	11.8243	189.587	1.91751	5.49667	3.37209
Chalk	Lambourn	NH4_15	2	4	4.5	0.460087	0	240.63	3.56861	17.3079	188.957	0.936968	13.4645	0.460087
Chalk	Lambourn	NH4_15	2	4	6	2.65742	1.1431	300.578	3.38005	24.2177	248.905	1.08736	20.4209	4.94363
Chalk	Lambourn	NH4_15	2	4	9	7.85744	3.28185	248.827	5.22506	28.1534	197.153	0.975084	17.5551	14.4211
Chalk	Lambourn	NH4_15	2	4	12	19.9388	8.98726	276.998	2.73795	26.7241	225.325	1.55214	23.5064	37.9133
Chalk	Lambourn	NH4_15	2	5	0	0	0	318.364	2.10575	9.27963	266.691	0.504635	3.35945	0
Chalk	Lambourn	NH4_15	2	5	0.5	0.281467	0	326.379	1.88804	5.60593	274.706	0.369947	3.15434	0.281467
Chalk	Lambourn	NH4_15	2	5	1	0.382461	0	297.226	4.45007	19.967	245.553	1.07584	2.70998	0.382461
Chalk	Lambourn	NH4_15	2	5	3	3.68387	1.95496	314.316	7.24278	26.309	262.643	2.4493	4.7112	7.59379
Chalk	Lambourn	NH4_15	2	5	4.5	0.730067	0.551186	264.843	6.21712	23.5625	213.17	1.18696	5.92758	1.83244
Chalk	Lambourn	NH4_15	2	5	6	1.9531	1.17091	291.166	5.1427	28.2904	239.493	0.48876	14.2132	4.29493
Chalk	Lambourn	NH4_15	2	5	9	8.47552	4.04508	287.655	4.60664	40.6226	235.982	1.75974	19.6548	16.5657
Chalk	Lambourn	NH4_15	2	5	12	6.04703	3.17162	281.595	5.46357	50.9499	229.922	3.46134	5.5463	12.3903
Chalk	Lambourn	NH4_15_plus_ATU	1	1	0	0.223914	0.0810706	NA	NA	NA	NA	NA	0	0.386055
Chalk	Lambourn	NH4_15_plus_ATU	1	1	3	2.92577	0.891248	NA	NA	NA	NA	NA	6.53808	4.70826
Chalk	Lambourn	NH4_15_plus_ATU	1	1	6	0.597441	0	NA	NA	NA	NA	NA	0.814263	0.597441
Chalk	Lambourn	NH4_15_plus_ATU	1	1	12	0.694976	0.0405398	NA	NA	NA	NA	NA	3.19031	0.776056
Chalk	Lambourn	NH4_15_plus_ATU	1	2	0	0	0	NA	NA	NA	NA	NA	0.517116	0
Chalk	Lambourn	NH4_15_plus_ATU	1	2	3	0	0	NA	NA	NA	NA	NA	2.69055	0
Chalk	Lambourn	NH4_15_plus_ATU	1	2	6	0.199847	0	NA	NA	NA	NA	NA	0.177723	0.199847
Chalk	Lambourn	NH4_15_plus_ATU	1	2	12	2.10187	0	NA	NA	NA	NA	NA	0	2.10187
Chalk	Lambourn	NH4_15_plus_ATU	1	3	0	0.186647	0	NA	NA	NA	NA	NA	0	0.186647
Chalk	Lambourn	NH4_15_plus_ATU	1	3	3	0.802702	0	NA	NA	NA	NA	NA	0	0.802702
Chalk	Lambourn	NH4_15_plus_ATU	1	3	6	0.820292	0	NA	NA	NA	NA	NA	0.157156	0.820292
Chalk	Lambourn	NH4_15_plus_ATU	1	3	12	2.60578	0	NA	NA	NA	NA	NA	0.0273971	2.60578
Chalk	Lambourn	NH4_15_plus_ATU	1	4	0	0.412868	0	NA	NA	NA	NA	NA	0	0.412868
Chalk	Lambourn	NH4_15_plus_ATU	1	4	3	1.01543	0	NA	NA	NA	NA	NA	0	1.01543
Chalk	Lambourn	NH4_15_plus_ATU	1	4	6	0.631946	0	NA	NA	NA	NA	NA	0.772935	0.631946
Chalk	Lambourn	NH4_15_plus_ATU	1	4	12	1.0355	0	NA	NA	NA	NA	NA	0.11322	1.0355
Chalk	Lambourn	NH4_15_plus_ATU	1	5	0	0.0491142	0	NA	NA	NA	NA	NA	0	0.0491142
Chalk	Lambourn	NH4_15_plus_ATU	1	5	3	0.591017	0	NA	NA	NA	NA	NA	0	0.591017
Chalk	Lambourn	NH4_15_plus_ATU	1	5	6	1.17922	0	NA	NA	NA	NA	NA	0	1.17922
Chalk	Lambourn	NH4_15_plus_ATU	1	5	12	1.0206	0	NA	NA	NA	NA	NA	0.219682	1.0206
Chalk	Darent	NH4_15	2	1	0	0.11998	0.0692277	511.272	15.5383	50.9779	243.619	0.825799	1.64093	0.258435
Chalk	Darent	NH4_15	2	1	0.5	1.95033	0	410.012	12.2952	37.7093	142.359	1.30079	3.18735	1.95033
Chalk	Darent	NH4_15	2	1	1	3.20773	0.501022	447.446	6.81145	30.0996	179.792	1.48971	1.53014	4.20978
Chalk	Darent	NH4_15	2	1	3	7.26491	2.18481	458.579	10.3091	39.381	190.926	3.029	3.4611	11.6345
Chalk	Darent	NH4_15	2	1	4.5	10.1388	2.32592	459.912	5.94744	28.06	192.259	2.62487	3.06687	14.7906
Chalk	Darent	NH4_15	2	1	6	13.4126	3.46328	235.251	16.3582	59.407	52.4357	6.596	6.99215	20.3391
Chalk	Darent	NH4_15	2	1	9	31.6356	12.314	150.414	16.1724	68.5089	49.2417	3.67554	4.39091	56.2635
Chalk	Darent	NH4_15	2	1	12	21.4901	5.10158	228.967	19.8751	67.5515	46.2676	6.98079	25.0476	31.6932
Chalk	Darent	NH4_15	2	2	0	0.0257654	0	367.04	15.6917	51.0323	99.3866	0.913759	3.50131	0.0257654
Chalk	Darent	NH4_15	2	2	0.5	1.62277	0	468.138	14.5413	39.6096	200.485	0.73448	0.826635	1.62277
Chalk	Darent	NH4_15	2	2	1	1.50072	0	453.701	14.0499	37.9829	186.048	0.812981	0.812981	1.50072
Chalk	Darent	NH4_15	2	2	3	4.43285	0.665355	343.149	12.4255	39.1511	75.4958	5.54861	8.30225	5.76356
Chalk	Darent	NH4_15	2	2	4.5	4.25888	0.559397	380.309	31.485	95.3163	112.656	4.54113	4.89806	5.37768
Chalk	Darent	NH4_15	2	2	6	18.1673	5.71781	324.521	14.6808	46.5295	56.8675	3.78882	4.76682	29.6029
Chalk	Darent	NH4_15	2	2	9	26.6172	9.20266	200.995	30.0705	107.202	40.9618	10.9645	26.4769	45.0225
Chalk	Darent	NH4_15	2	2	12	19.6243	7.04175	143.953	27.6883	89.1374	29.6384	8.41914	17.4614	33.7078
Chalk	Darent	NH4_15	2	3	0	0	0.452764	447.538	17.4489	52.0816	179.884	1.52963	7.61552	0.905527
Chalk	Darent	NH4_15	2	3	0.5	2.16919	0.267919	389.105	17.2822	45.4743	121.451	1.70894	3.24281	2.70502
Chalk	Darent	NH4_15	2	3	1	2.60957	0.694784	576.991	16.0936	41.4449	309.338	1.85142	8.47642	3.99914
Chalk	Darent	NH4_15	2	3	3	6.53632	1.45021	355.904	14.9914	38.5061	88.2504	2.62561	7.35793	9.43674
Chalk	Darent	NH4_15	2	3	4.5	5.91372	1.35121	370.231	17.5521	47.9743	102.578	2.08608	2.86798	8.61614
Chalk	Darent	NH4_15	2	3	6	11.3406	3.68594	327.55	18.1534	56.8111	59.8964	3.2604	27.2304	18.7125
Chalk	Darent	NH4_15	2	3	9	17.144	5.91217	121.663	13.0553	42.4867	43.9824	3.55283	9.76625	28.9683
Chalk	Darent	NH4_15	2	3	12	22.1654	8.30768	130.031	84.2265	270.571	24.6686	26.2446	38.6365	38.7808
Chalk	Darent	NH4_15	2	4	0	0.588096	0.1298	369.482	44.4474	205.615	101.829	5.3959	9.33608	0.847696
Chalk	Darent	NH4_15	2	4	0.5	1.61332	0	368.856	17.7383	164.852	101.203	1.71237	3.41898	1.61332
Chalk	Darent	NH4_15	2	4	1	3.01923	0.510168	545.025	14.3237	37.4264	277.372	2.25893	4.09776	4.03956
Chalk	Darent	NH4_15	2	4	3	7.71238	1.69109	492.394	20.854	52.9669	224.741	3.84105	14.1486	11.0946
Chalk	Darent	NH4_15	2	4	4.5	10.5074	2.22755	514.111	27.5639	71.8291	246.458	5.99646	25.6898	14.9625
Chalk	Darent	NH4_15	2	4	6	13.6367	4.78688	297.031	24.7176	69.3328	29.3775	6.46478	9.81524	23.2105
Chalk	Darent	NH4_15	2	4	9	15.3847	5.35185	342.11	32.6884	69.9723	74.4563	2.41063	18.9072	26.0884
Chalk	Darent	NH4_15	2	4	12	18.5046	5.91951	217.843	22.8483	122.6	22.6002	10.9906	41.2994	30.3436
Chalk	Darent	NH4_15	2	5	0	0	0	369.77	10.1549	76.8581	102.117	1.89433	1.89433	0
Chalk	Darent	NH4_15	2	5	0.5	2.49596	0	288.911	0.743341	43.1105	21.2572	0.728474	4.21292	2.49596
Chalk	Darent	NH4_15	2	5	1	2.23945	0.362675	598.656	3.23672	52.9218	331.003	1.63978	3.76059	2.9648
Chalk	Darent	NH4_15	2	5	3	6.25022	1.68658	384.62	10.1694	61.573	116.966	5.88595	6.04237	9.62339
Chalk	Darent	NH4_15	2	5	4.5	5.22306	1.05983	410.111	10.8775	62.4842	142.458	3.16296	18.1823	7.34271
Chalk	Darent	NH4_15	2	5	6	25.3115	7.88308	378.116	17.7348	90.203	110.462	8.35812	26.6023	41.0777
Chalk	Darent	NH4_15	2	5	9	11.3503	3.48423	281.184	18.7808	93.6434	13.5303	6.90867	53.6556	18.3188
Chalk	Darent	NH4_15	2	5	12	15.106	4.42509	231.069	57.5642	249.579	16.4473	20.0368	42.5326	23.9561
Chalk	Darent	NH4_15_plus_ATU	1	1	0	0.147275	0	NA	NA	NA	NA	NA	0	0.147275
Chalk	Darent	NH4_15_plus_ATU	1	1	3	0.173389	0	NA	NA	NA	NA	NA	NA	0.173389
Chalk	Darent	NH4_15_plus_ATU	1	1	6	1.73267	0	NA	NA	NA	NA	NA	NA	1.73267
Chalk	Darent	NH4_15_plus_ATU	1	1	12	3.00456	0.258983	NA	NA	NA	NA	NA	0	3.52253
Chalk	Darent	NH4_15_plus_ATU	1	1	0	0.408061	0	NA	NA	NA	NA	NA	0	0.408061
Chalk	Darent	NH4_15_plus_ATU	1	1	3	0.447336	0	NA	NA	NA	NA	NA	NA	0.447336
Chalk	Darent	NH4_15_plus_ATU	1	1	6	1.25074	0	NA	NA	NA	NA	NA	NA	1.25074
Chalk	Darent	NH4_15_plus_ATU	1	1	12	3.71841	0.412328	NA	NA	NA	NA	NA	0.0488537	4.54307
Chalk	Darent	NH4_15_plus_ATU	1	2	0	0.688187	0	NA	NA	NA	NA	NA	0.111345	0.688187
Chalk	Darent	NH4_15_plus_ATU	1	2	3	0.488652	0	NA	NA	NA	NA	NA	NA	0.488652
Chalk	Darent	NH4_15_plus_ATU	1	2	6	1.66602	0	NA	NA	NA	NA	NA	NA	1.66602
Chalk	Darent	NH4_15_plus_ATU	1	2	12	3.43514	0	NA	NA	NA	NA	NA	0.0777992	3.43514
Chalk	Darent	NH4_15_plus_ATU	1	2	0	0.664377	0	NA	NA	NA	NA	NA	0.0489385	0.664377
Chalk	Darent	NH4_15_plus_ATU	1	2	3	0.634073	0	NA	NA	NA	NA	NA	NA	0.634073
Chalk	Darent	NH4_15_plus_ATU	1	2	6	1.69903	0.0139912	NA	NA	NA	NA	NA	NA	1.72701
Chalk	Darent	NH4_15_plus_ATU	1	2	12	3.98743	0	NA	NA	NA	NA	NA	0.0655762	3.98743
Chalk	Darent	NH4_15_plus_ATU	1	3	0	0.426839	0	NA	NA	NA	NA	NA	0.0742077	0.426839
Chalk	Darent	NH4_15_plus_ATU	1	3	3	0.293058	0	NA	NA	NA	NA	NA	NA	0.293058
Chalk	Darent	NH4_15_plus_ATU	1	3	6	2.09971	0	NA	NA	NA	NA	NA	NA	2.09971
Chalk	Darent	NH4_15_plus_ATU	1	3	12	2.98971	0.264214	NA	NA	NA	NA	NA	0.255035	3.51814
Chalk	Rib	NH4_15	2	1	0	0	0	247.369	11.1265	225.113	147.881	0.27548	0.27548	0
Chalk	Rib	NH4_15	2	1	0.5	0.727851	0.455636	217.312	8.66144	226.205	117.824	0.47325	7.13239	1.63912
Chalk	Rib	NH4_15	2	1	1	0.854785	0.584328	220.749	11.3237	219.543	121.262	0.541203	11.6831	2.02344
Chalk	Rib	NH4_15	2	1	3	5.39925	5.37136	172.785	11.7776	266.514	73.2973	0.791785	13.9424	16.142
Chalk	Rib	NH4_15	2	1	4.5	2.02506	2.7763	165.91	10.0275	242.425	66.422	0.520324	32.0912	7.57765
Chalk	Rib	NH4_15	2	1	6	1.19335	1.42287	146.506	12.6994	269.992	47.018	0.689095	15.8802	4.03908
Chalk	Rib	NH4_15	2	1	9	1.73983	2.1123	111.884	14.473	283.371	12.3959	0.727462	88.8781	5.96442
Chalk	Rib	NH4_15	2	1	12	2.19598	2.08662	94.227	17.0085	283.423	22.9399	0.692764	10.2658	6.36921
Chalk	Rib	NH4_15	2	2	0	0.0385669	0	233.18	12.5928	265.157	133.693	0.357729	0.357729	0.0385669
Chalk	Rib	NH4_15	2	2	0.5	0.63212	0.770483	217.775	14.5897	241.823	118.287	0.599306	12.6552	2.17309
Chalk	Rib	NH4_15	2	2	1	0.63052	0.0342649	273.153	16.264	306.762	173.666	0.602036	3.74868	0.69905
Chalk	Rib	NH4_15	2	2	3	4.00036	4.7957	168.43	12.8214	277.605	68.9422	0.843764	44.4777	13.5918
Chalk	Rib	NH4_15	2	2	4.5	4.04772	4.67906	144.257	11.8824	248.373	44.7696	0.556541	60.0398	13.4058
Chalk	Rib	NH4_15	2	2	6	1.47679	1.76522	129.432	12.017	230.312	29.9441	0.529938	41.5254	5.00724
Chalk	Rib	NH4_15	2	2	9	3.56674	3.39809	177.204	14.8178	328.165	77.7162	1.03078	107.789	10.3629
Chalk	Rib	NH4_15	2	2	12	3.77046	3.15668	117.212	12.5554	315.499	17.7241	0.621364	27.235	10.0838
Chalk	Rib	NH4_15	2	3	0	0.0360568	0.207116	182.682	14.274	337.807	83.1942	0.22865	0.22865	0.450288
Chalk	Rib	NH4_15	2	3	0.5	0.448978	0.417366	194.872	11.1853	229.813	95.3838	0.478537	6.69309	1.28371
Chalk	Rib	NH4_15	2	3	1	0.455506	0.67576	249.203	18.4363	328.177	149.715	0.840864	16.1949	1.80703
Chalk	Rib	NH4_15	2	3	3	3.55192	4.25063	230.583	13.8032	246.772	131.095	0.676305	35.4763	12.0532
Chalk	Rib	NH4_15	2	3	4.5	6.76637	6.56061	156.081	11.5076	242.087	56.5931	0.448434	5.64383	19.8876
Chalk	Rib	NH4_15	2	3	6	1.53548	1.86895	144.153	12.8422	277.564	86.6635	0.615449	78.8603	5.27339
Chalk	Rib	NH4_15	2	3	9	3.23315	2.35221	133.633	12.459	274.041	41.0356	0.633562	89.4558	7.93757
Chalk	Rib	NH4_15	2	3	12	3.36017	2.64928	74.8919	12.4296	247.506	48.878	0.810594	16.6967	8.65873
Chalk	Rib	NH4_15	2	4	0	0	0	202.03	11.3245	241.801	102.542	0.195898	0.195898	0
Chalk	Rib	NH4_15	2	4	0.5	0.730771	0.38006	200.086	9.61511	201.07	100.598	0.500981	8.41138	1.49089
Chalk	Rib	NH4_15	2	4	1	1.15727	0.763978	264.87	10.6864	207.8	165.383	0.615234	13.313	2.68522
Chalk	Rib	NH4_15	2	4	3	5.11834	4.10801	222.152	8.36233	183.238	122.664	0.594157	30.2062	13.3344
Chalk	Rib	NH4_15	2	4	4.5	3.97841	4.48755	144.153	9.79459	212.04	44.6654	0.639964	61.9677	12.9535
Chalk	Rib	NH4_15	2	4	6	1.18229	1.60138	133.633	9.20594	238.401	34.1454	0.693435	63.3423	4.38505
Chalk	Rib	NH4_15	2	4	9	1.51302	2.14178	74.8919	9.77387	255.667	21.6438	0.559475	5.03443	5.79657
Chalk	Rib	NH4_15	2	4	12	2.2316	2.61709	101.226	11.144	315.251	1.73775	0.562917	24.8573	7.46579
Chalk	Rib	NH4_15	2	5	0	0	0	120.896	9.26811	300.231	21.4082	0.215912	0.215912	0
Chalk	Rib	NH4_15	2	5	0.5	0.320496	0.259383	294.13	12.6044	278.591	194.642	0.520288	8.59837	0.839262
Chalk	Rib	NH4_15	2	5	1	0.357899	0.34067	208.177	11.6059	239.248	108.689	0.731373	13.6188	1.03924
Chalk	Rib	NH4_15	2	5	3	1.42549	3.19186	131.663	13.2364	241.632	32.1753	0.70749	2.11766	7.80921
Chalk	Rib	NH4_15	2	5	4.5	6.37038	5.571	132.172	12.7588	239.853	32.684	0.562606	40.6239	17.5124
Chalk	Rib	NH4_15	2	5	6	1.52007	1.52031	117.417	10.8724	232.339	17.9293	0.629784	76.7416	4.5607
Chalk	Rib	NH4_15	2	5	9	18.8104	6.22143	144.054	12.7043	281.402	44.5664	0.664531	99.7891	31.2532
Chalk	Rib	NH4_15	2	5	12	1.92873	2.48956	100.215	14.4346	346.226	0.726965	0.736612	148.659	6.90785
Chalk	Rib	NH4_15_plus_ATU	1	1	0	0	0.193641	NA	NA	NA	NA	NA	0.188877	0.387282
Chalk	Rib	NH4_15_plus_ATU	1	1	0.5	0	0.171641	NA	NA	NA	NA	NA	NA	0.343282
Chalk	Rib	NH4_15_plus_ATU	1	1	1	0.101867	0.035796	NA	NA	NA	NA	NA	NA	0.173459
Chalk	Rib	NH4_15_plus_ATU	1	1	3	0.289862	0.079699	NA	NA	NA	NA	NA	NA	0.44926
Chalk	Rib	NH4_15_plus_ATU	1	1	4.5	0.541856	0.0614698	NA	NA	NA	NA	NA	NA	0.664795
Chalk	Rib	NH4_15_plus_ATU	1	1	6	0.313729	0.0184813	NA	NA	NA	NA	NA	NA	0.350691
Chalk	Rib	NH4_15_plus_ATU	1	1	9	0.625766	0.0388947	NA	NA	NA	NA	NA	NA	0.703555
Chalk	Rib	NH4_15_plus_ATU	1	1	12	0.399659	0	NA	NA	NA	NA	NA	0.283906	0.399659
Chalk	Rib	NH4_15_plus_ATU	1	2	0	0.0850184	0.0917686	NA	NA	NA	NA	NA	0.653802	0.268555
Chalk	Rib	NH4_15_plus_ATU	1	2	0.5	0.212077	0.0795508	NA	NA	NA	NA	NA	NA	0.371179
Chalk	Rib	NH4_15_plus_ATU	1	2	1	0.142495	0.026846	NA	NA	NA	NA	NA	NA	0.196187
Chalk	Rib	NH4_15_plus_ATU	1	2	3	0.233807	0	NA	NA	NA	NA	NA	NA	0.233807
Chalk	Rib	NH4_15_plus_ATU	1	2	4.5	0.468902	0	NA	NA	NA	NA	NA	NA	0.468902
Chalk	Rib	NH4_15_plus_ATU	1	2	6	0.133353	0	NA	NA	NA	NA	NA	NA	0.133353
Chalk	Rib	NH4_15_plus_ATU	1	2	9	0	0	NA	NA	NA	NA	NA	NA	0
Chalk	Rib	NH4_15_plus_ATU	1	2	12	0.144283	0.40466	NA	NA	NA	NA	NA	0.102369	0.953604
Chalk	Rib	NH4_15_plus_ATU	1	3	0	0	0.150945	NA	NA	NA	NA	NA	0	0.30189
Chalk	Rib	NH4_15_plus_ATU	1	3	0.5	0.172629	0.0994927	NA	NA	NA	NA	NA	NA	0.371615
Chalk	Rib	NH4_15_plus_ATU	1	3	1	0.0276363	0	NA	NA	NA	NA	NA	NA	0.0276363
Chalk	Rib	NH4_15_plus_ATU	1	3	3	0.121232	0.00143605	NA	NA	NA	NA	NA	NA	0.124104
Chalk	Rib	NH4_15_plus_ATU	1	3	4.5	0.248395	0	NA	NA	NA	NA	NA	NA	0.248395
Chalk	Rib	NH4_15_plus_ATU	1	3	6	0	0	NA	NA	NA	NA	NA	NA	0
Chalk	Rib	NH4_15_plus_ATU	1	3	9	0	0	NA	NA	NA	NA	NA	NA	0
Chalk	Rib	NH4_15_plus_ATU	1	3	12	0	0	NA	NA	NA	NA	NA	0	0
Chalk	Rib	NH4_15_plus_ATU	1	4	0	0.0266121	0.0300526	NA	NA	NA	NA	NA	0	0.0867172
Chalk	Rib	NH4_15_plus_ATU	1	4	0.5	0.0611904	0	NA	NA	NA	NA	NA	NA	0.0611904
Chalk	Rib	NH4_15_plus_ATU	1	4	1	6.99e-05	0	NA	NA	NA	NA	NA	NA	6.99e-05
Chalk	Rib	NH4_15_plus_ATU	1	4	3	0.460527	0	NA	NA	NA	NA	NA	NA	0.460527
Chalk	Rib	NH4_15_plus_ATU	1	4	4.5	0.0705155	0	NA	NA	NA	NA	NA	NA	0.0705155
Chalk	Rib	NH4_15_plus_ATU	1	4	6	0.0639039	0	NA	NA	NA	NA	NA	NA	0.0639039
Chalk	Rib	NH4_15_plus_ATU	1	4	9	0.205377	0	NA	NA	NA	NA	NA	NA	0.205377
Chalk	Rib	NH4_15_plus_ATU	1	4	12	0.432881	0	NA	NA	NA	NA	NA	0	0.432881
Chalk	Rib	NH4_15_plus_ATU	1	5	0	0	0	NA	NA	NA	NA	NA	0	0
Chalk	Rib	NH4_15_plus_ATU	1	5	0.5	0.102635	0	NA	NA	NA	NA	NA	NA	0.102635
Chalk	Rib	NH4_15_plus_ATU	1	5	1	0.173545	0	NA	NA	NA	NA	NA	NA	0.173545
Chalk	Rib	NH4_15_plus_ATU	1	5	3	0.392323	0.230454	NA	NA	NA	NA	NA	NA	0.853231
Chalk	Rib	NH4_15_plus_ATU	1	5	4.5	0.326163	0.15839	NA	NA	NA	NA	NA	NA	0.642943
Chalk	Rib	NH4_15_plus_ATU	1	5	6	0.199527	0.191338	NA	NA	NA	NA	NA	NA	0.582204
Chalk	Rib	NH4_15_plus_ATU	1	5	9	0.33737	0.196943	NA	NA	NA	NA	NA	NA	0.731256
Chalk	Rib	NH4_15_plus_ATU	1	5	12	0.262323	0.0503744	NA	NA	NA	NA	NA	0	0.363072
Chalk	Pant	NH4_15	2	1	0	0	0.0150424	130.094	9.65405	318.756	94.7782	0.0600459	0.0600459	0.0300847
Chalk	Pant	NH4_15	2	1	0.5	0.14793	0.175194	219.736	8.35773	271.066	184.421	1.09859	1.40164	0.498318
Chalk	Pant	NH4_15	2	1	1	0.351717	0.193562	149.905	8.26613	235.262	114.589	1.87222	15.0504	0.738841
Chalk	Pant	NH4_15	2	1	3	0.223645	0.419132	98.3604	7.99745	335.367	63.0448	1.61051	38.6808	1.06191
Chalk	Pant	NH4_15	2	1	4.5	0.41694	0.773663	73.838	11.4159	282.341	38.5224	2.43655	50.0525	1.96427
Chalk	Pant	NH4_15	2	1	6	0.881634	0.980234	81.9402	8.4755	277.389	46.6246	1.96615	44.6347	2.8421
Chalk	Pant	NH4_15	2	1	9	1.68006	1.5817	38.4978	9.02854	297.75	3.1822	1.42421	63.9159	4.84345
Chalk	Pant	NH4_15	2	1	12	2.96499	2.55877	38.4978	6.0705	266.797	3.1822	0.232879	99.7909	8.08253
Chalk	Pant	NH4_15	2	2	0	0.0507809	0.0132184	89.9533	10.5932	652.122	54.6377	0.0645206	0.0645206	0.0772177
Chalk	Pant	NH4_15	2	2	0.5	0.176799	0.102249	89.9533	8.18453	260.121	54.6377	0.955874	14.4683	0.381298
Chalk	Pant	NH4_15	2	2	1	0.294712	0.377936	214.248	14.749	258.674	178.932	1.07286	2.17429	1.05058
Chalk	Pant	NH4_15	2	2	3	0.183922	0.636464	94.1178	7.63742	306.697	58.8022	2.32099	43.988	1.45685
Chalk	Pant	NH4_15	2	2	4.5	0.202745	0.610144	203.851	11.748	327.732	168.535	1.96743	48.7579	1.42303
Chalk	Pant	NH4_15	2	2	6	4.06834	2.99688	63.4139	12.8089	295.749	28.0983	2.09356	8.82926	10.0621
Chalk	Pant	NH4_15	2	2	9	3.22146	2.36854	43.3586	8.86459	500.06	8.04297	1.59979	9.31566	7.95853
Chalk	Pant	NH4_15	2	2	12	22.1259	8.86376	39.1998	10.5364	430.881	3.88419	2.44507	9.51488	39.8534
Chalk	Pant	NH4_15	2	3	0	0.0195164	0.0944256	120.069	6.57346	259.285	84.7538	0.12313	0.12313	0.208368
Chalk	Pant	NH4_15	2	3	0.5	0.297618	0.11337	139.63	8.36756	302.605	104.315	1.55613	9.12001	0.524358
Chalk	Pant	NH4_15	2	3	1	0.158549	0.164169	149.762	8.15425	273.17	114.446	1.24468	8.35814	0.486886
Chalk	Pant	NH4_15	2	3	3	0.912279	0.612658	130.728	9.9094	309.21	95.4123	1.8389	37.69	2.13759
Chalk	Pant	NH4_15	2	3	4.5	0.261673	0.582642	118.375	11.7715	473.356	83.0595	1.66859	3.99135	1.42696
Chalk	Pant	NH4_15	2	3	6	0.484486	0.676439	75.7892	14.3263	525.49	40.4736	2.88208	96.9055	1.83736
Chalk	Pant	NH4_15	2	3	9	2.41561	1.74712	40.5458	10.2948	495.377	5.23023	1.42095	101.107	5.90986
Chalk	Pant	NH4_15	2	3	12	7.74011	4.59324	24.5924	6.39441	335.228	6.05072	0.612487	113.193	16.9266
Chalk	Pant	NH4_15	2	4	0	0.00553965	0	79.5649	6.29929	284.206	44.2493	0.0721842	0.0721842	0.00553965
Chalk	Pant	NH4_15	2	4	0.5	0.174047	0.160117	153.517	15.189	393.28	118.202	2.62794	18.9595	0.494282
Chalk	Pant	NH4_15	2	4	1	0.250309	0.0428342	112.971	14.992	421.941	77.6553	1.92224	6.20348	0.335977
Chalk	Pant	NH4_15	2	4	3	0.472636	0.393686	100.377	8.54961	206.442	65.0611	1.26381	6.1675	1.26001
Chalk	Pant	NH4_15	2	4	4.5	0.679047	0.614843	72.2607	13.2852	241.263	36.9451	1.49731	55.6032	1.90873
Chalk	Pant	NH4_15	2	4	6	0.921287	1.05469	68.7003	9.1416	296.81	33.3847	1.85793	51.8187	3.03067
Chalk	Pant	NH4_15	2	4	9	4.19324	2.80841	57.3441	16.2499	376.597	22.0285	2.04716	9.32121	9.81007
Chalk	Pant	NH4_15	2	4	12	0.813639	1.29131	34.1031	9.09714	366.906	5.68477	0.345	125.093	3.39625
Chalk	Pant	NH4_15	2	5	0	0.0335389	0.148433	150.213	7.46232	325.067	114.897	0.0653651	0.0653651	0.330405
Chalk	Pant	NH4_15	2	5	0.5	0.238595	0.171485	109.715	12.6487	311.659	74.3989	1.64393	12.5161	0.581565
Chalk	Pant	NH4_15	2	5	1	0.298901	0.105715	120.62	11.3304	283.559	85.3042	1.63884	11.1946	0.510331
Chalk	Pant	NH4_15	2	5	3	0.345537	0.398807	137.793	13.752	302.762	102.478	1.33984	37.5095	1.14315
Chalk	Pant	NH4_15	2	5	4.5	0.787433	0.558095	80.674	13.737	315.942	45.3584	2.08743	50.307	1.90362
Chalk	Pant	NH4_15	2	5	6	2.45722	1.80467	63.5569	10.66	295.545	28.2413	1.38787	71.9592	6.06657
Chalk	Pant	NH4_15	2	5	9	4.1801	2.16175	38.4633	10.7631	316.755	3.14767	1.71185	103.433	8.50359
Chalk	Pant	NH4_15	2	5	12	5.87602	3.46234	40.6789	16.3267	388.731	5.36334	1.6607	100.26	12.8007
Chalk	Pant	NH4_15_plus_ATU	1	1	0	0	0	NA	NA	NA	NA	NA	0.00728729	0
Chalk	Pant	NH4_15_plus_ATU	1	1	0.5	0.000539822	0	NA	NA	NA	NA	NA	NA	0.000539822
Chalk	Pant	NH4_15_plus_ATU	1	1	1	0.0143999	0	NA	NA	NA	NA	NA	NA	0.0143999
Chalk	Pant	NH4_15_plus_ATU	1	1	3	0	0	NA	NA	NA	NA	NA	NA	0
Chalk	Pant	NH4_15_plus_ATU	1	1	4.5	0.0391151	0	NA	NA	NA	NA	NA	NA	0.0391151
Chalk	Pant	NH4_15_plus_ATU	1	1	6	0.897295	0	NA	NA	NA	NA	NA	NA	0.897295
Chalk	Pant	NH4_15_plus_ATU	1	1	9	0.823889	0.048538	NA	NA	NA	NA	NA	NA	0.920964
Chalk	Pant	NH4_15_plus_ATU	1	1	12	0.191328	0.0247492	NA	NA	NA	NA	NA	0.522433	0.240826
Chalk	Pant	NH4_15_plus_ATU	1	2	0	0	0	NA	NA	NA	NA	NA	0.0189311	0
Chalk	Pant	NH4_15_plus_ATU	1	2	0.5	0.0266205	0	NA	NA	NA	NA	NA	NA	0.0266205
Chalk	Pant	NH4_15_plus_ATU	1	2	1	0	0.275785	NA	NA	NA	NA	NA	NA	0.55157
Chalk	Pant	NH4_15_plus_ATU	1	2	3	0	0.169865	NA	NA	NA	NA	NA	NA	0.33973
Chalk	Pant	NH4_15_plus_ATU	1	2	4.5	0.0191404	0.121033	NA	NA	NA	NA	NA	NA	0.261206
Chalk	Pant	NH4_15_plus_ATU	1	2	6	0.970527	0.0991974	NA	NA	NA	NA	NA	NA	1.16892
Chalk	Pant	NH4_15_plus_ATU	1	2	9	0.955767	0.113643	NA	NA	NA	NA	NA	NA	1.18305
Chalk	Pant	NH4_15_plus_ATU	1	2	12	0.251927	0.112535	NA	NA	NA	NA	NA	0	0.476998
Chalk	Pant	NH4_15_plus_ATU	1	3	0	0.00280761	0.0929759	NA	NA	NA	NA	NA	0	0.188759
Chalk	Pant	NH4_15_plus_ATU	1	3	0.5	0.000714533	0.109159	NA	NA	NA	NA	NA	NA	0.219032
Chalk	Pant	NH4_15_plus_ATU	1	3	1	0	0	NA	NA	NA	NA	NA	NA	0
Chalk	Pant	NH4_15_plus_ATU	1	3	3	0	0.0100806	NA	NA	NA	NA	NA	NA	0.0201612
Chalk	Pant	NH4_15_plus_ATU	1	3	4.5	0.0273525	0.0621209	NA	NA	NA	NA	NA	NA	0.151594
Chalk	Pant	NH4_15_plus_ATU	1	3	6	0	0	NA	NA	NA	NA	NA	NA	0
Chalk	Pant	NH4_15_plus_ATU	1	3	9	0	0	NA	NA	NA	NA	NA	NA	0
Chalk	Pant	NH4_15_plus_ATU	1	3	12	0.282872	0	NA	NA	NA	NA	NA	0	0.282872
Chalk	Pant	NH4_15_plus_ATU	1	4	0	0	0	NA	NA	NA	NA	NA	0	0
Chalk	Pant	NH4_15_plus_ATU	1	4	0.5	0	0	NA	NA	NA	NA	NA	NA	0
Chalk	Pant	NH4_15_plus_ATU	1	4	1	0.0581073	0	NA	NA	NA	NA	NA	NA	0.0581073
Chalk	Pant	NH4_15_plus_ATU	1	4	3	0.00356509	0	NA	NA	NA	NA	NA	NA	0.00356509
Chalk	Pant	NH4_15_plus_ATU	1	4	4.5	0	0	NA	NA	NA	NA	NA	NA	0
Chalk	Pant	NH4_15_plus_ATU	1	4	6	0.0308194	0	NA	NA	NA	NA	NA	NA	0.0308194
Chalk	Pant	NH4_15_plus_ATU	1	4	9	0.409952	0.181234	NA	NA	NA	NA	NA	NA	0.77242
Chalk	Pant	NH4_15_plus_ATU	1	4	12	0.167798	0.0289738	NA	NA	NA	NA	NA	0	0.225745
Chalk	Pant	NH4_15_plus_ATU	1	5	0	0	0	NA	NA	NA	NA	NA	0	0
Chalk	Pant	NH4_15_plus_ATU	1	5	0.5	0	0	NA	NA	NA	NA	NA	NA	0
Chalk	Pant	NH4_15_plus_ATU	1	5	1	0	0	NA	NA	NA	NA	NA	NA	0
Chalk	Pant	NH4_15_plus_ATU	1	5	3	0.0160035	0.0256275	NA	NA	NA	NA	NA	NA	0.0672585
Chalk	Pant	NH4_15_plus_ATU	1	5	4.5	0.0327642	0	NA	NA	NA	NA	NA	NA	0.0327642
Chalk	Pant	NH4_15_plus_ATU	1	5	6	0.0308173	0	NA	NA	NA	NA	NA	NA	0.0308173
Chalk	Pant	NH4_15_plus_ATU	1	5	9	0.0253005	0	NA	NA	NA	NA	NA	NA	0.0253005
Chalk	Pant	NH4_15_plus_ATU	1	5	12	0.510464	0	NA	NA	NA	NA	NA	0	0.510464
Sand	Marden	NH4_15	2	1	0	0.00300792	0.00752639	87.1744	10.7455	42.1395	45.6512	1.16914	13.7162	0.0180607
Sand	Marden	NH4_15	2	1	0.5	0.765003	0.308796	114.547	14.7882	62.6535	73.0234	1.76873	8.10615	1.3826
Sand	Marden	NH4_15	2	1	1	1.38056	0.90047	89.4388	19.1131	42.3231	47.9156	1.71473	8.92438	3.18149
Sand	Marden	NH4_15	2	1	3	7.5165	10.4897	86.3777	17.75	102.68	44.8545	4.37098	45.4726	28.496
Sand	Marden	NH4_15	2	1	4.5	9.33103	10.3403	54.3524	13.6412	31.8042	12.8292	11.4805	17.7997	30.0117
Sand	Marden	NH4_15	2	1	6	4.777	5.52237	41.8914	11.8501	59.1908	0.368167	3.19788	46.394	15.8217
Sand	Marden	NH4_15	2	1	9	10.8408	9.40179	37.2544	13.6453	74.0452	1.82878	1.80024	59.1919	29.6444
Sand	Marden	NH4_15	2	1	12	8.44852	6.94968	39.5418	14.5954	105.532	0.944696	1.64846	89.1175	22.3479
Sand	Marden	NH4_15	2	2	0	0	0	44.7703	10.5609	114.365	3.24712	1.67116	42.1667	0
Sand	Marden	NH4_15	2	2	0.5	1.44028	0.246583	82.6662	13.4682	105.103	41.143	1.65297	20.1038	1.93345
Sand	Marden	NH4_15	2	2	1	1.17859	0.94575	91.9551	15.0894	163.297	50.4319	2.21036	21.917	3.07009
Sand	Marden	NH4_15	2	2	3	3.51757	3.54742	77.7205	17.75	97.066	36.1973	3.99697	66.4581	10.6124
Sand	Marden	NH4_15	2	2	4.5	7.2397	7.81714	49.0457	13.6412	112.47	7.52247	13.3684	96.8521	22.874
Sand	Marden	NH4_15	2	2	6	5.78326	6.74865	25.4377	11.8501	128.004	4.70973	4.49112	113.83	19.2806
Sand	Marden	NH4_15	2	2	9	8.67045	9.45241	31.9476	13.6453	114.332	2.53889	1.92228	98.6732	27.5753
Sand	Marden	NH4_15	2	2	12	7.64456	4.84599	18.9268	12.5808	116.062	7.01492	1.6502	101.412	17.3365
Sand	Marden	NH4_15	2	3	0	0.189488	0.487183	65.8261	13.1424	112.229	24.3029	1.05921	52.5188	1.16385
Sand	Marden	NH4_15	2	3	0.5	1.14994	0.592483	95.007	12.6007	68.4724	53.4838	1.01612	13.8793	2.33491
Sand	Marden	NH4_15	2	3	1	1.4388	0.998521	71.8335	19.7391	54.2151	30.3103	2.21559	4.34408	3.43584
Sand	Marden	NH4_15	2	3	3	4.66216	5.56698	100.178	45.4834	132.468	58.6548	4.31584	4.44073	15.7961
Sand	Marden	NH4_15	2	3	4.5	5.98556	9.29678	55.3021	13.6412	56.2509	13.7789	3.77949	41.7575	24.5791
Sand	Marden	NH4_15	2	3	6	5.08246	7.17378	47.3628	11.7566	72.9956	5.83955	3.67335	60.0143	19.43
Sand	Marden	NH4_15	2	3	9	13.0122	13.343	23.9053	18.2412	104.084	3.06259	1.11492	84.1261	39.6982
Sand	Marden	NH4_15	2	3	12	11.2373	9.54385	23.8571	18.0649	113.198	0.8019	1.04851	76.3842	30.325
Sand	Marden	NH4_15	2	4	0	0.0907942	0	77.5185	14.5432	75.2454	35.9953	0.91205	36.8836	0.0907942
Sand	Marden	NH4_15	2	4	0.5	0.608394	0	94.9441	14.113	45.4749	53.4209	0.913823	13.9149	0.608394
Sand	Marden	NH4_15	2	4	1	1.78748	1.51026	97.6051	19.7872	56.7996	56.0819	2.69135	24.907	4.808
Sand	Marden	NH4_15	2	4	3	4.51756	5.20911	80.5992	25.0688	78.8519	39.076	4.23462	52.7074	14.9358
Sand	Marden	NH4_15	2	4	4.5	8.44084	8.22611	59.4003	17.6904	61.7162	17.877	5.61958	43.1452	24.8931
Sand	Marden	NH4_15	2	4	6	6.4857	7.24773	44.2567	15.3993	69.1874	2.73351	2.5195	52.7124	20.9812
Sand	Marden	NH4_15	2	4	9	10.4844	9.31445	28.2863	27.3529	128.112	1.5231	1.05145	98.7444	29.1133
Sand	Marden	NH4_15	2	4	12	9.13822	7.89634	30.726	27.5957	142.023	0.983088	1.16378	112.139	24.9309
Sand	Marden	NH4_15	2	5	0	0.394884	0.00706131	60.0871	15.8212	75.3614	18.5639	0.465038	51.9863	0.409007
Sand	Marden	NH4_15	2	5	0.5	2.20697	0.580741	70.0175	11.4844	44.2092	28.4943	1.09925	22.2958	3.36846
Sand	Marden	NH4_15	2	5	1	1.87064	1.13326	81.9304	20.3832	63.4088	40.4072	1.80988	21.0876	4.13716
Sand	Marden	NH4_15	2	5	3	4.23807	6.85666	54.2351	15.9316	55.7926	12.7119	2.69833	39.0637	17.9514
Sand	Marden	NH4_15	2	5	4.5	7.24732	8.92443	93.4962	22.1597	72.6258	51.973	10.5446	49.4568	25.0962
Sand	Marden	NH4_15	2	5	6	6.47453	8.42557	46.0975	22.1552	90.1881	4.57426	5.50149	54.2748	23.3257
Sand	Marden	NH4_15	2	5	9	8.85126	9.44484	112.965	28.4347	122.633	71.442	1.61783	92.3142	27.7409
Sand	Marden	NH4_15	2	5	12	7.84272	7.26677	37.2257	34.1636	155.089	1.86165	0.911384	118.507	22.3763
Sand	Marden	NH4_15_plus_ATU	1	1	0	0.482901	0.261714	NA	NA	NA	NA	NA	0.123361	1.00633
Sand	Marden	NH4_15_plus_ATU	1	1	3	0.598155	0	NA	NA	NA	NA	NA	0	0.598155
Sand	Marden	NH4_15_plus_ATU	1	1	6	0.461921	0	NA	NA	NA	NA	NA	0.0571069	0.461921
Sand	Marden	NH4_15_plus_ATU	1	1	12	0.779191	0	NA	NA	NA	NA	NA	0.0029205	0.779191
Sand	Marden	NH4_15_plus_ATU	1	1	0	0.152249	0	NA	NA	NA	NA	NA	0.116023	0.152249
Sand	Marden	NH4_15_plus_ATU	1	1	3	0	0	NA	NA	NA	NA	NA	0.0985031	0
Sand	Marden	NH4_15_plus_ATU	1	1	6	0	0	NA	NA	NA	NA	NA	0.167182	0
Sand	Marden	NH4_15_plus_ATU	1	1	12	0.903928	0	NA	NA	NA	NA	NA	0.146838	0.903928
Sand	Marden	NH4_15_plus_ATU	1	2	0	0.462293	0.0187434	NA	NA	NA	NA	NA	0	0.49978
Sand	Marden	NH4_15_plus_ATU	1	2	3	0.408818	0	NA	NA	NA	NA	NA	0.18457	0.408818
Sand	Marden	NH4_15_plus_ATU	1	2	6	0.730458	0	NA	NA	NA	NA	NA	0.0453759	0.730458
Sand	Marden	NH4_15_plus_ATU	1	2	12	1.32028	0	NA	NA	NA	NA	NA	0	1.32028
Sand	Marden	NH4_15_plus_ATU	1	2	0	0.604757	0	NA	NA	NA	NA	NA	0.0217789	0.604757
Sand	Marden	NH4_15_plus_ATU	1	2	3	0.732315	0.027863	NA	NA	NA	NA	NA	0	0.788041
Sand	Marden	NH4_15_plus_ATU	1	2	6	1.79234	0.173673	NA	NA	NA	NA	NA	0	2.13969
Sand	Marden	NH4_15_plus_ATU	1	2	12	0.700064	0	NA	NA	NA	NA	NA	0	0.700064
Sand	Marden	NH4_15_plus_ATU	1	3	0	0.15185	0	NA	NA	NA	NA	NA	0	0.15185
Sand	Marden	NH4_15_plus_ATU	1	3	3	0.296153	0	NA	NA	NA	NA	NA	0	0.296153
Sand	Marden	NH4_15_plus_ATU	1	3	6	0.567298	0	NA	NA	NA	NA	NA	0	0.567298
Sand	Marden	NH4_15_plus_ATU	1	3	12	0.737517	0	NA	NA	NA	NA	NA	0	0.737517
Sand	Hammer	NH4_15	2	1	0	0.015509	0.0045168	217.822	15.2224	68.173	134.927	1.0379	2.22875	0.0245426
Sand	Hammer	NH4_15	2	1	0.5	0.250385	0.0812124	235.653	10.1928	45.2099	152.758	0.459213	0.459213	0.41281
Sand	Hammer	NH4_15	2	1	1	0.368934	0.246858	216.555	15.0429	55.2703	133.66	0.389922	0.455063	0.86265
Sand	Hammer	NH4_15	2	1	3	0.40136	0.404933	290.501	16.2858	54.0872	207.606	0.420496	4.30678	1.21123
Sand	Hammer	NH4_15	2	1	4.5	0.360879	0.582689	161.3	12.4537	49.6571	78.4048	0.645699	10.3897	1.52626
Sand	Hammer	NH4_15	2	1	6	0.390337	0.677011	194.066	15.4508	55.4645	111.171	0.651546	17.4431	1.74436
Sand	Hammer	NH4_15	2	1	9	3.91927	3.89472	130.353	14.8563	42.2917	47.4586	0.560292	15.3045	11.7087
Sand	Hammer	NH4_15	2	1	12	1.43115	1.28269	125.134	20.8519	80.7825	42.2395	0.778497	21.4541	3.99653
Sand	Hammer	NH4_15	2	2	0	0.00695935	0.346132	215.396	16.4484	63.4569	132.501	0.0545295	3.48655	0.699223
Sand	Hammer	NH4_15	2	2	0.5	0.210477	0.328498	238.336	17.2836	51.5264	155.441	0.213629	0.213629	0.867473
Sand	Hammer	NH4_15	2	2	1	0.311005	0.22747	265.805	14.7593	48.0576	182.911	0.288349	0.288349	0.765945
Sand	Hammer	NH4_15	2	2	3	0.477318	0.502298	208.417	13.465	49.6785	125.522	0.453057	4.80431	1.48191
Sand	Hammer	NH4_15	2	2	4.5	0.595632	0.628898	235.617	17.3415	88.3807	152.722	0.264181	5.29148	1.85343
Sand	Hammer	NH4_15	2	2	6	0.360651	0.69433	210.536	39.0835	64.4028	127.642	0.296998	4.75124	1.74931
Sand	Hammer	NH4_15	2	2	9	0.175219	0.534884	189.662	0.674004	42.5485	106.767	0.522635	10.4893	1.24499
Sand	Hammer	NH4_15	2	2	12	1.12285	1.49724	176.258	10.5014	69.7641	93.3635	1.00429	2.49762	4.11732
Sand	Hammer	NH4_15	2	3	0	0.0510115	0.541829	259.062	11.9938	66.2537	176.167	0.248567	2.34534	1.13467
Sand	Hammer	NH4_15	2	3	0.5	0.263657	0.550827	207.693	7.39383	62.6054	124.798	0.377983	0.783965	1.36531
Sand	Hammer	NH4_15	2	3	1	0.151933	0.454218	314.579	12.6639	45.773	231.684	0.440513	2.18848	1.06037
Sand	Hammer	NH4_15	2	3	3	0.392034	0.56321	268.027	12.4915	63.9417	185.132	0.416668	7.96751	1.51845
Sand	Hammer	NH4_15	2	3	4.5	0.7109	0.771955	254.938	11.5811	57.8026	172.043	0.309963	9.92486	2.25481
Sand	Hammer	NH4_15	2	3	6	0.819899	1.00253	176.336	14.4606	55.1965	93.4413	0.497544	2.8933	2.82495
Sand	Hammer	NH4_15	2	3	9	0.618303	0.806401	155.392	11.5061	65.5224	72.4974	0.392711	18.3581	2.2311
Sand	Hammer	NH4_15	2	3	12	0.504976	0.675118	164.056	13.7982	58.6641	81.1612	1.33948	28.3289	1.85521
Sand	Hammer	NH4_15	2	4	0	0.0372681	0.431664	161.231	11.9642	75.3959	78.3364	0.211386	6.15645	0.900596
Sand	Hammer	NH4_15	2	4	0.5	0.206946	0.274667	194.446	10.9828	61.75	111.551	0.129472	1.31785	0.75628
Sand	Hammer	NH4_15	2	4	1	0.611882	0.512426	175.848	12.7432	54.7339	92.9534	0.272487	1.28412	1.63673
Sand	Hammer	NH4_15	2	4	3	0.393353	0.476453	219.501	13.6904	60.6422	136.606	0.444804	5.04079	1.34626
Sand	Hammer	NH4_15	2	4	4.5	0.836957	0.895545	202.453	12.0403	76.4319	119.558	0.503731	10.1517	2.62805
Sand	Hammer	NH4_15	2	4	6	0.855796	0.993472	186.709	14.2185	72.741	103.814	0.516073	10.8953	2.84274
Sand	Hammer	NH4_15	2	4	9	0.295416	0.743668	194.571	18.3167	69.8079	111.676	0.564049	4.1716	1.78275
Sand	Hammer	NH4_15	2	4	12	0.365683	0.699502	145.908	19.8482	78.4946	63.0135	0.764881	41.4893	1.76469
Sand	Hammer	NH4_15	2	5	0	0	0.486922	180.854	0.961663	66.4963	97.9588	0.186669	5.60178	0.973845
Sand	Hammer	NH4_15	2	5	0.5	0.0955255	0.375786	186.127	10.2418	41.8956	103.233	0.285049	1.2817	0.847097
Sand	Hammer	NH4_15	2	5	1	0.235706	0.379483	213.041	13.3862	53.8384	130.146	0.242049	1.06386	0.994672
Sand	Hammer	NH4_15	2	5	3	0.253259	0.772354	163.259	14.0441	68.7607	80.3639	0.11488	3.41456	1.79797
Sand	Hammer	NH4_15	2	5	4.5	0.473591	0.950405	192.811	12.5158	62.9595	109.916	0.373003	7.01986	2.3744
Sand	Hammer	NH4_15	2	5	6	0.615211	1.07295	210.461	13.4593	70.4994	127.566	0.416858	12.881	2.76111
Sand	Hammer	NH4_15	2	5	9	0.485646	0.980923	165.452	13.2365	83.4453	82.5571	1.23084	27.3624	2.44749
Sand	Hammer	NH4_15	2	5	12	1.59915	2.50247	114.064	13.1435	52.0373	31.1695	0.766976	37.8534	6.60409
Sand	Hammer	NH4_15_plus_ATU	1	1	0	0.128392	0.6369	NA	NA	NA	NA	NA	0	1.40219
Sand	Hammer	NH4_15_plus_ATU	1	1	0.5	0	0.457483	NA	NA	NA	NA	NA	NA	0.914967
Sand	Hammer	NH4_15_plus_ATU	1	1	1	0	0.505501	NA	NA	NA	NA	NA	NA	1.011
Sand	Hammer	NH4_15_plus_ATU	1	1	3	0	0.374293	NA	NA	NA	NA	NA	NA	0.748587
Sand	Hammer	NH4_15_plus_ATU	1	1	4.5	0.0131942	0.488117	NA	NA	NA	NA	NA	NA	0.989429
Sand	Hammer	NH4_15_plus_ATU	1	1	6	0	0.333584	NA	NA	NA	NA	NA	NA	0.667168
Sand	Hammer	NH4_15_plus_ATU	1	1	9	0.152077	0.482052	NA	NA	NA	NA	NA	NA	1.11618
Sand	Hammer	NH4_15_plus_ATU	1	1	12	0.157906	0.563793	NA	NA	NA	NA	NA	0	1.28549
Sand	Hammer	NH4_15_plus_ATU	1	2	0	0.121296	0.655537	NA	NA	NA	NA	NA	0	1.43237
Sand	Hammer	NH4_15_plus_ATU	1	2	0.5	0.0524456	0.551345	NA	NA	NA	NA	NA	NA	1.15513
Sand	Hammer	NH4_15_plus_ATU	1	2	1	0.052172	0.50983	NA	NA	NA	NA	NA	NA	1.07183
Sand	Hammer	NH4_15_plus_ATU	1	2	3	0.0684968	0.456535	NA	NA	NA	NA	NA	NA	0.981567
Sand	Hammer	NH4_15_plus_ATU	1	2	4.5	0.0822552	0.420178	NA	NA	NA	NA	NA	NA	0.922611
Sand	Hammer	NH4_15_plus_ATU	1	2	6	0	0.384989	NA	NA	NA	NA	NA	NA	0.769979
Sand	Hammer	NH4_15_plus_ATU	1	2	9	0.0978553	0.512968	NA	NA	NA	NA	NA	NA	1.12379
Sand	Hammer	NH4_15_plus_ATU	1	2	12	0	0.66279	NA	NA	NA	NA	NA	0.0555602	1.32558
Sand	Hammer	NH4_15_plus_ATU	1	3	0	0.00697621	0.625787	NA	NA	NA	NA	NA	0.0890077	1.25855
Sand	Hammer	NH4_15_plus_ATU	1	3	0.5	0	0.642472	NA	NA	NA	NA	NA	NA	1.28494
Sand	Hammer	NH4_15_plus_ATU	1	3	1	0	0.523332	NA	NA	NA	NA	NA	NA	1.04666
Sand	Hammer	NH4_15_plus_ATU	1	3	3	0	0.514265	NA	NA	NA	NA	NA	NA	1.02853
Sand	Hammer	NH4_15_plus_ATU	1	3	4.5	0	0.410272	NA	NA	NA	NA	NA	NA	0.820544
Sand	Hammer	NH4_15_plus_ATU	1	3	6	0.0103426	0.494002	NA	NA	NA	NA	NA	NA	0.998347
Sand	Hammer	NH4_15_plus_ATU	1	3	9	0.129249	0.511304	NA	NA	NA	NA	NA	NA	1.15186
Sand	Hammer	NH4_15_plus_ATU	1	3	12	0	0.535371	NA	NA	NA	NA	NA	0.0895914	1.07074
Sand	Hammer	NH4_15_plus_ATU	1	4	0	0	0.476615	NA	NA	NA	NA	NA	0.0879647	0.953229
Sand	Hammer	NH4_15_plus_ATU	1	4	0.5	0	0.318738	NA	NA	NA	NA	NA	NA	0.637476
Sand	Hammer	NH4_15_plus_ATU	1	4	1	0.0308738	0.482423	NA	NA	NA	NA	NA	NA	0.99572
Sand	Hammer	NH4_15_plus_ATU	1	4	3	0	0.366318	NA	NA	NA	NA	NA	NA	0.732636
Sand	Hammer	NH4_15_plus_ATU	1	4	4.5	0.0492003	0.358411	NA	NA	NA	NA	NA	NA	0.766021
Sand	Hammer	NH4_15_plus_ATU	1	4	6	0.1377	0.378605	NA	NA	NA	NA	NA	NA	0.894909
Sand	Hammer	NH4_15_plus_ATU	1	4	9	0.0427878	0.231478	NA	NA	NA	NA	NA	NA	0.505743
Sand	Hammer	NH4_15_plus_ATU	1	4	12	0.0942114	0.456603	NA	NA	NA	NA	NA	0.14612	1.00742
Sand	Hammer	NH4_15_plus_ATU	1	5	0	0.0614845	0.42833	NA	NA	NA	NA	NA	0.0267066	0.918144
Sand	Hammer	NH4_15_plus_ATU	1	5	0.5	0.0751286	0.530666	NA	NA	NA	NA	NA	NA	1.13646
Sand	Hammer	NH4_15_plus_ATU	1	5	1	0.0134106	0.518932	NA	NA	NA	NA	NA	NA	1.05127
Sand	Hammer	NH4_15_plus_ATU	1	5	3	0	0.330347	NA	NA	NA	NA	NA	NA	0.660695
Sand	Hammer	NH4_15_plus_ATU	1	5	4.5	0	0.385024	NA	NA	NA	NA	NA	NA	0.770048
Sand	Hammer	NH4_15_plus_ATU	1	5	6	0.075763	0.313632	NA	NA	NA	NA	NA	NA	0.703028
Sand	Hammer	NH4_15_plus_ATU	1	5	9	0.00610803	0.360621	NA	NA	NA	NA	NA	NA	0.72735
Sand	Hammer	NH4_15_plus_ATU	1	5	12	0	0.276864	NA	NA	NA	NA	NA	0.225029	0.553728
Sand	Medway	NH4_15	2	1	0	0.1057	0	252.945	13.6464	36.6668	90.5069	0.166204	0.166204	0.1057
Sand	Medway	NH4_15	2	1	0.5	0.614465	0.093121	227.353	15.5038	33.7156	64.9147	0.129259	0.129259	0.800707
Sand	Medway	NH4_15	2	1	1	1.10764	0.291064	235.084	11.9224	22.2416	72.6461	0.513629	0.513629	1.68977
Sand	Medway	NH4_15	2	1	3	0.616589	0.38545	214.514	10.231	42.8555	52.0756	2.06672	22.8914	1.38749
Sand	Medway	NH4_15	2	1	4.5	6.00549	3.56074	326.979	14.9456	108.026	164.541	1.70182	4.52074	13.127
Sand	Medway	NH4_15	2	1	6	9.62906	5.59063	247.251	14.9522	64.9663	84.8129	1.96332	49.0138	20.8103
Sand	Medway	NH4_15	2	1	9	12.2416	9.98114	232.908	14.1482	63.0598	70.4699	1.59399	18.0309	32.2038
Sand	Medway	NH4_15	2	1	12	16.4614	13.7781	224.089	12.4658	61.9334	61.651	2.40118	32.6688	44.0177
Sand	Medway	NH4_15	2	2	0	0.111751	0.119389	268.813	10.6895	67.5208	106.374	0	0.090302	0.350528
Sand	Medway	NH4_15	2	2	0.5	0.631093	0.0841973	297.529	7.33659	41.5622	135.09	0.199992	0.542822	0.799487
Sand	Medway	NH4_15	2	2	1	0.956951	0.210865	263.556	4.8135	49.1892	101.118	1.07654	3.37817	1.37868
Sand	Medway	NH4_15	2	2	3	3.84698	2.04289	236.376	2.63064	40.7989	73.9379	2.13941	18.504	7.93276
Sand	Medway	NH4_15	2	2	4.5	5.9192	3.43872	320.191	2.40289	54.2805	157.753	2.2719	32.5744	12.7967
Sand	Medway	NH4_15	2	2	6	7.70486	4.80233	223.955	1.07189	49.025	61.5171	1.05045	45.236	17.3095
Sand	Medway	NH4_15	2	2	9	6.47136	4.54147	202.576	1.72118	71.9342	40.1381	1.68676	10.82	15.5543
Sand	Medway	NH4_15	2	2	12	16.7885	11.7983	260.881	5.82353	76.6106	98.4422	2.78689	34.4662	40.385
Sand	Medway	NH4_15	2	3	0	0.11106	0.138965	298.176	15.352	100.449	135.738	0	0.0167592	0.388991
Sand	Medway	NH4_15	2	3	0.5	0.412257	0.121064	275.156	14.136	64.7641	112.718	0.451523	3.34922	0.654386
Sand	Medway	NH4_15	2	3	1	1.015	0.271013	251.505	12.581	71.7718	89.0667	0.852007	3.16493	1.55702
Sand	Medway	NH4_15	2	3	3	3.83704	2.37902	234.468	16.315	57.5072	72.03	2.79869	16.2526	8.59508
Sand	Medway	NH4_15	2	3	4.5	5.16635	2.77285	259.922	16.633	109.112	97.4832	3.5906	43.4231	10.7121
Sand	Medway	NH4_15	2	3	6	7.4859	5.66343	252.034	16.8307	92.4565	89.5957	1.72448	74.1134	18.8128
Sand	Medway	NH4_15	2	3	9	5.3256	3.82646	241.056	16.8731	81.0263	78.6173	3.46066	62.8701	12.9785
Sand	Medway	NH4_15	2	3	12	17.2895	10.2772	243.169	18.07	66.0469	80.7312	2.71016	47.0173	37.844
Sand	Medway	NH4_15	2	4	0	0.10076	0.0327922	219.093	18.9237	67.2133	56.6549	0.041697	1.10373	0.166345
Sand	Medway	NH4_15	2	4	0.5	0.543055	0.000333875	261.865	17.6751	87.3715	99.4263	0.234934	0.936018	0.543722
Sand	Medway	NH4_15	2	4	1	1.07757	0.219827	245.364	14.0245	40.716	82.9258	0.95815	3.57109	1.51722
Sand	Medway	NH4_15	2	4	3	3.33549	1.63806	234.06	13.9258	68.0522	71.6217	2.48011	19.2395	6.61161
Sand	Medway	NH4_15	2	4	4.5	4.60705	2.39937	234.135	13.9967	78.0339	71.6972	2.56592	28.9745	9.40579
Sand	Medway	NH4_15	2	4	6	9.09833	4.81036	246.396	15.161	57.5824	83.9582	2.06669	36.5183	18.719
Sand	Medway	NH4_15	2	4	9	14.5218	8.57461	209.248	13.2401	44.4466	46.8097	2.7861	30.5823	31.671
Sand	Medway	NH4_15	2	4	12	7.45555	4.52234	215.115	12.3257	40.5433	52.6766	2.40008	27.6533	16.5002
Sand	Medway	NH4_15	2	5	0	0.129808	0.0132883	291.733	16.8197	85.1217	129.295	0	0.560339	0.156385
Sand	Medway	NH4_15	2	5	0.5	0.401024	0	279.307	13.4713	85.1217	116.869	0.499451	2.23802	0.401024
Sand	Medway	NH4_15	2	5	1	0.880141	0.128797	234.886	8.93576	39.9418	72.4481	0.684015	1.66538	1.13773
Sand	Medway	NH4_15	2	5	3	3.66648	2.02306	230.815	8.42015	47.9817	68.3767	2.1605	33.8434	7.7126
Sand	Medway	NH4_15	2	5	4.5	4.94526	3.10213	229.137	7.92129	58.4492	66.6986	2.66945	40.3615	11.1495
Sand	Medway	NH4_15	2	5	6	8.06537	5.1796	213.632	7.41109	60.853	51.1942	1.81751	53.0341	18.4246
Sand	Medway	NH4_15	2	5	9	11.6797	8.0012	216.285	6.06027	51.3064	53.8472	1.51623	11.285	27.6821
Sand	Medway	NH4_15	2	5	12	18.797	11.495	186.919	4.06748	50.3146	24.4811	2.74786	45.3221	41.787
Sand	Medway	NH4_15_plus_ATU	1	1	0	0.0624692	0.0184363	NA	NA	NA	NA	NA	0.599386	0.0993418
Sand	Medway	NH4_15_plus_ATU	1	1	0.5	0.0950402	0	NA	NA	NA	NA	NA	NA	0.0950402
Sand	Medway	NH4_15_plus_ATU	1	1	1	0.0584513	0	NA	NA	NA	NA	NA	NA	0.0584513
Sand	Medway	NH4_15_plus_ATU	1	1	3	0.0235406	0	NA	NA	NA	NA	NA	NA	0.0235406
Sand	Medway	NH4_15_plus_ATU	1	1	4.5	0.0816447	0	NA	NA	NA	NA	NA	NA	0.0816447
Sand	Medway	NH4_15_plus_ATU	1	1	6	0.0402966	0	NA	NA	NA	NA	NA	NA	0.0402966
Sand	Medway	NH4_15_plus_ATU	1	1	9	0.0213415	0	NA	NA	NA	NA	NA	NA	0.0213415
Sand	Medway	NH4_15_plus_ATU	1	1	12	0.123416	0	NA	NA	NA	NA	NA	0.304574	0.123416
Sand	Medway	NH4_15_plus_ATU	1	2	0	0	0	NA	NA	NA	NA	NA	0.326327	0
Sand	Medway	NH4_15_plus_ATU	1	2	0.5	0.0857719	0	NA	NA	NA	NA	NA	NA	0.0857719
Sand	Medway	NH4_15_plus_ATU	1	2	1	0.036281	0	NA	NA	NA	NA	NA	NA	0.036281
Sand	Medway	NH4_15_plus_ATU	1	2	3	0.0257516	0	NA	NA	NA	NA	NA	NA	0.0257516
Sand	Medway	NH4_15_plus_ATU	1	2	4.5	0.0916698	0	NA	NA	NA	NA	NA	NA	0.0916698
Sand	Medway	NH4_15_plus_ATU	1	2	6	0.0909902	0	NA	NA	NA	NA	NA	NA	0.0909902
Sand	Medway	NH4_15_plus_ATU	1	2	9	0.0881006	0	NA	NA	NA	NA	NA	NA	0.0881006
Sand	Medway	NH4_15_plus_ATU	1	2	12	0.270825	0.272547	NA	NA	NA	NA	NA	0.225008	0.815918
Sand	Medway	NH4_15_plus_ATU	1	3	0	0.115806	0.187512	NA	NA	NA	NA	NA	0.230738	0.49083
Sand	Medway	NH4_15_plus_ATU	1	3	0.5	0.0889173	0	NA	NA	NA	NA	NA	NA	0.0889173
Sand	Medway	NH4_15_plus_ATU	1	3	1	0.152503	0.0324278	NA	NA	NA	NA	NA	NA	0.217359
Sand	Medway	NH4_15_plus_ATU	1	3	3	0.0992518	0	NA	NA	NA	NA	NA	NA	0.0992518
Sand	Medway	NH4_15_plus_ATU	1	3	4.5	0.16868	0	NA	NA	NA	NA	NA	NA	0.16868
Sand	Medway	NH4_15_plus_ATU	1	3	6	0.155253	0	NA	NA	NA	NA	NA	NA	0.155253
Sand	Medway	NH4_15_plus_ATU	1	3	9	0.152486	0	NA	NA	NA	NA	NA	NA	0.152486
Sand	Medway	NH4_15_plus_ATU	1	3	12	0.176803	0	NA	NA	NA	NA	NA	0.0858164	0.176803
Sand	Medway	NH4_15_plus_ATU	1	4	0	0.122149	0	NA	NA	NA	NA	NA	0	0.122149
Sand	Medway	NH4_15_plus_ATU	1	4	0.5	0.0504356	0	NA	NA	NA	NA	NA	NA	0.0504356
Sand	Medway	NH4_15_plus_ATU	1	4	1	0.0783413	0	NA	NA	NA	NA	NA	NA	0.0783413
Sand	Medway	NH4_15_plus_ATU	1	4	3	0.0331883	0	NA	NA	NA	NA	NA	NA	0.0331883
Sand	Medway	NH4_15_plus_ATU	1	4	4.5	0.0850486	0	NA	NA	NA	NA	NA	NA	0.0850486
Sand	Medway	NH4_15_plus_ATU	1	4	6	0.0440716	0	NA	NA	NA	NA	NA	NA	0.0440716
Sand	Medway	NH4_15_plus_ATU	1	4	9	0.0933132	0	NA	NA	NA	NA	NA	NA	0.0933132
Sand	Medway	NH4_15_plus_ATU	1	4	12	0.131692	0	NA	NA	NA	NA	NA	0.0711584	0.131692
Sand	Medway	NH4_15_plus_ATU	1	5	0	0	0	NA	NA	NA	NA	NA	0.0919759	0
Sand	Medway	NH4_15_plus_ATU	1	5	0.5	0	0	NA	NA	NA	NA	NA	NA	0
Sand	Medway	NH4_15_plus_ATU	1	5	1	0.0995413	0	NA	NA	NA	NA	NA	NA	0.0995413
Sand	Medway	NH4_15_plus_ATU	1	5	3	0.052897	0	NA	NA	NA	NA	NA	NA	0.052897
Sand	Medway	NH4_15_plus_ATU	1	5	4.5	0.0100612	0	NA	NA	NA	NA	NA	NA	0.0100612
Sand	Medway	NH4_15_plus_ATU	1	5	6	0.118544	0	NA	NA	NA	NA	NA	NA	0.118544
Sand	Medway	NH4_15_plus_ATU	1	5	9	0.0802698	0	NA	NA	NA	NA	NA	NA	0.0802698
Sand	Medway	NH4_15_plus_ATU	1	5	12	0.083574	0	NA	NA	NA	NA	NA	0	0.083574
Chalk	Stour2	NH4_15	2	1	0	0.0282629	0	760.929	21.1013	50.8003	333.942	0.0790737	0.0790737	0.0282629
Chalk	Stour2	NH4_15	2	1	0.5	0.222164	0.00377178	926.897	20.4299	47.6086	499.91	0.82666	2.0749	0.229708
Chalk	Stour2	NH4_15	2	1	1	0.473238	0.349561	973.87	24.0775	55.3072	546.883	1.60898	2.0332	1.17236
Chalk	Stour2	NH4_15	2	1	3	0.501731	0.59475	699.449	21.2871	49.749	272.462	1.89383	5.69491	1.69123
Chalk	Stour2	NH4_15	2	1	4.5	0.720416	0.626165	860.5	27.8626	64.1993	433.513	3.04182	6.15372	1.97275
Chalk	Stour2	NH4_15	2	1	6	2.15611	3.24025	531.275	40.2776	93.3725	104.288	2.14076	7.8743	8.63661
Chalk	Stour2	NH4_15	2	1	9	0.960094	1.2663	376.279	15.7634	36.9514	6.11659	1.52871	9.22238	3.49269
Chalk	Stour2	NH4_15	2	1	12	0.372192	0.324576	514.657	24.7357	63.5064	87.6705	0.612576	12.8001	1.02134
Chalk	Stour2	NH4_15	2	2	0	0	0	712.324	25.1971	62.2245	285.337	0.25587	0.25587	0
Chalk	Stour2	NH4_15	2	2	0.5	0.209607	0	748.723	27.492	66.6785	321.736	1.10625	2.54358	0.209607
Chalk	Stour2	NH4_15	2	2	1	0.387872	0.492367	986.35	28.6873	68.3969	559.364	1.29142	2.11302	1.37261
Chalk	Stour2	NH4_15	2	2	3	0.324204	0.518438	798.672	23.6412	52.8786	371.685	1.78296	2.81289	1.36108
Chalk	Stour2	NH4_15	2	2	4.5	0.309332	0.60794	815.877	39.4133	85.4398	388.89	1.98708	5.46223	1.52521
Chalk	Stour2	NH4_15	2	2	6	0.460429	0.580126	483.362	38.4914	85.402	56.375	2.52923	10.9333	1.62068
Chalk	Stour2	NH4_15	2	2	9	2.34261	2.38879	410.629	24.2501	59.5761	6.9905	0.826796	10.8508	7.1202
Chalk	Stour2	NH4_15	2	2	12	0.835879	0.929486	499.641	23.2394	62.0233	72.6538	12.2068	19.8256	2.69485
Chalk	Stour2	NH4_15	2	3	0	0.0338976	0.0657031	861.417	27.9454	69.6142	434.43	0.185128	0.185128	0.165304
Chalk	Stour2	NH4_15	2	3	0.5	0.153807	0	854.259	27.592	64.1592	427.272	1.29787	2.24713	0.153807
Chalk	Stour2	NH4_15	2	3	1	0.301339	0.243379	767.388	29.0489	65.7566	340.401	1.67663	2.56713	0.788098
Chalk	Stour2	NH4_15	2	3	3	0.365891	0.519362	1156.37	32.2118	74.8695	729.38	1.92904	4.49067	1.40461
Chalk	Stour2	NH4_15	2	3	4.5	0.300901	0.36419	1080.01	41.2373	92.1251	653.02	1.87995	8.93554	1.02928
Chalk	Stour2	NH4_15	2	3	6	0.73414	1.10346	597.485	42.3441	94.7918	170.498	2.24756	18.5002	2.94107
Chalk	Stour2	NH4_15	2	3	9	1.46664	1.49326	340.239	27.6166	61.6465	6.2711	0.797006	28.5105	4.45315
Chalk	Stour2	NH4_15	2	3	12	0.573279	0.800471	431.438	27.0266	67.6907	4.45141	0.361646	13.002	2.17422
Chalk	Stour2	NH4_15	2	4	0	0	0	1000.03	34.0538	90.4228	573.048	0.210326	0.210326	0
Chalk	Stour2	NH4_15	2	4	0.5	0	0.000136892	854.459	33.2914	85.5927	427.473	1.24193	2.31893	0.000273784
Chalk	Stour2	NH4_15	2	4	1	0.373564	0.28859	766.525	30.0712	74.0088	339.538	1.8894	4.0639	0.950744
Chalk	Stour2	NH4_15	2	4	3	0.748873	0.877298	711.503	29.8587	76.1544	284.516	2.51532	5.37448	2.50347
Chalk	Stour2	NH4_15	2	4	4.5	0.333891	0.537683	981.092	43.3763	104.621	554.105	1.779	5.25713	1.40926
Chalk	Stour2	NH4_15	2	4	6	1.09617	1.21277	557.156	62.4227	144.549	130.169	2.75715	10.2676	3.52172
Chalk	Stour2	NH4_15	2	4	9	1.14379	1.23205	353.223	30.0381	78.6073	6.19783	0.433167	9.21815	3.60789
Chalk	Stour2	NH4_15	2	4	12	0.84888	0.863508	396.975	28.6524	81.0456	8.29618	1.70353	12.0983	2.5759
Chalk	Stour2	NH4_15	2	5	0	0	0	750.769	35.3011	92.6944	323.782	0.18793	0.18793	0
Chalk	Stour2	NH4_15	2	5	0.5	0.165118	0	1076.28	37.1674	91.3517	649.297	1.18251	2.12194	0.165118
Chalk	Stour2	NH4_15	2	5	1	0.333919	0.343029	879.779	34.6739	81.9704	452.792	1.73365	2.52184	1.01998
Chalk	Stour2	NH4_15	2	5	3	0.483092	0.627165	581.171	34.3534	80.157	154.184	1.90155	3.91477	1.73742
Chalk	Stour2	NH4_15	2	5	4.5	1.96599	2.69854	799.316	77.1656	181.918	372.329	2.62062	8.37478	7.36307
Chalk	Stour2	NH4_15	2	5	6	0.994123	1.78389	476.954	66.5225	155.532	49.9676	3.50769	13.4954	4.56191
Chalk	Stour2	NH4_15	2	5	9	8.96688	11.7822	191.579	26.3517	66.0138	5.2601	0.893636	11.8484	32.5312
Chalk	Stour2	NH4_15	2	5	12	6.41249	2.99666	255.523	32.9182	85.6188	5.10881	0.447391	20.7114	12.4058
Chalk	Stour2	NH4_15_plus_ATU	1	1	0	0.082516	0	NA	NA	NA	NA	NA	0.160498	0.082516
Chalk	Stour2	NH4_15_plus_ATU	1	1	0.5	0	0	NA	NA	NA	NA	NA	NA	0
Chalk	Stour2	NH4_15_plus_ATU	1	1	1	0.0372783	0	NA	NA	NA	NA	NA	NA	0.0372783
Chalk	Stour2	NH4_15_plus_ATU	1	1	3	0.0697564	0	NA	NA	NA	NA	NA	NA	0.0697564
Chalk	Stour2	NH4_15_plus_ATU	1	1	4.5	0.141158	0	NA	NA	NA	NA	NA	NA	0.141158
Chalk	Stour2	NH4_15_plus_ATU	1	1	6	0.246978	0.00823177	NA	NA	NA	NA	NA	NA	0.263441
Chalk	Stour2	NH4_15_plus_ATU	1	1	9	0.124375	0	NA	NA	NA	NA	NA	NA	0.124375
Chalk	Stour2	NH4_15_plus_ATU	1	1	12	0.0541615	0	NA	NA	NA	NA	NA	0.261025	0.0541615
Chalk	Stour2	NH4_15_plus_ATU	1	2	0	0	0	NA	NA	NA	NA	NA	0	0
Chalk	Stour2	NH4_15_plus_ATU	1	2	0.5	0	0	NA	NA	NA	NA	NA	NA	0
Chalk	Stour2	NH4_15_plus_ATU	1	2	1	0.0656787	0.279789	NA	NA	NA	NA	NA	NA	0.625257
Chalk	Stour2	NH4_15_plus_ATU	1	2	3	0	0.110737	NA	NA	NA	NA	NA	NA	0.221474
Chalk	Stour2	NH4_15_plus_ATU	1	2	4.5	0.0523957	0.0399916	NA	NA	NA	NA	NA	NA	0.132379
Chalk	Stour2	NH4_15_plus_ATU	1	2	6	0.0923424	0.0370037	NA	NA	NA	NA	NA	NA	0.16635
Chalk	Stour2	NH4_15_plus_ATU	1	2	9	0.515098	0.0537521	NA	NA	NA	NA	NA	NA	0.622602
Chalk	Stour2	NH4_15_plus_ATU	1	2	12	0.0890816	0	NA	NA	NA	NA	NA	0.148774	0.0890816
Chalk	Stour2	NH4_15_plus_ATU	1	3	0	0	0.0335184	NA	NA	NA	NA	NA	0.213823	0.0670368
Chalk	Stour2	NH4_15_plus_ATU	1	3	0.5	0	0	NA	NA	NA	NA	NA	NA	0
Chalk	Stour2	NH4_15_plus_ATU	1	3	1	0.0518391	0	NA	NA	NA	NA	NA	NA	0.0518391
Chalk	Stour2	NH4_15_plus_ATU	1	3	3	0.0119975	0	NA	NA	NA	NA	NA	NA	0.0119975
Chalk	Stour2	NH4_15_plus_ATU	1	3	4.5	0.203676	0	NA	NA	NA	NA	NA	NA	0.203676
Chalk	Stour2	NH4_15_plus_ATU	1	3	6	0.116553	0	NA	NA	NA	NA	NA	NA	0.116553
Chalk	Stour2	NH4_15_plus_ATU	1	3	9	0.394823	0	NA	NA	NA	NA	NA	NA	0.394823
Chalk	Stour2	NH4_15_plus_ATU	1	3	12	0.130942	0	NA	NA	NA	NA	NA	0.188069	0.130942
Chalk	Stour2	NH4_15_plus_ATU	1	4	0	0	0	NA	NA	NA	NA	NA	1.12408	0
Chalk	Stour2	NH4_15_plus_ATU	1	4	0.5	0	0	NA	NA	NA	NA	NA	NA	0
Chalk	Stour2	NH4_15_plus_ATU	1	4	1	0	0	NA	NA	NA	NA	NA	NA	0
Chalk	Stour2	NH4_15_plus_ATU	1	4	3	0.153721	0	NA	NA	NA	NA	NA	NA	0.153721
Chalk	Stour2	NH4_15_plus_ATU	1	4	4.5	0.0277396	0	NA	NA	NA	NA	NA	NA	0.0277396
Chalk	Stour2	NH4_15_plus_ATU	1	4	6	0.22409	0	NA	NA	NA	NA	NA	NA	0.22409
Chalk	Stour2	NH4_15_plus_ATU	1	4	9	1.12921	0.160599	NA	NA	NA	NA	NA	NA	1.45041
Chalk	Stour2	NH4_15_plus_ATU	1	4	12	0.0453922	0	NA	NA	NA	NA	NA	0.406272	0.0453922
Chalk	Stour2	NH4_15_plus_ATU	1	5	0	0	0	NA	NA	NA	NA	NA	0.43922	0
Chalk	Stour2	NH4_15_plus_ATU	1	5	0.5	0	0	NA	NA	NA	NA	NA	NA	0
Chalk	Stour2	NH4_15_plus_ATU	1	5	1	0	0	NA	NA	NA	NA	NA	NA	0
Chalk	Stour2	NH4_15_plus_ATU	1	5	3	0.11333	0	NA	NA	NA	NA	NA	NA	0.11333
Chalk	Stour2	NH4_15_plus_ATU	1	5	4.5	0.0749467	0	NA	NA	NA	NA	NA	NA	0.0749467
Chalk	Stour2	NH4_15_plus_ATU	1	5	6	0.324543	0.0582016	NA	NA	NA	NA	NA	NA	0.440946
Chalk	Stour2	NH4_15_plus_ATU	1	5	9	0.24186	0	NA	NA	NA	NA	NA	NA	0.24186
Chalk	Stour2	NH4_15_plus_ATU	1	5	12	0.255317	0	NA	NA	NA	NA	NA	0.446889	0.255317
Chalk	Stour1	NH4_15	2	1	0	0.0112746	0	745.345	13.231	32.7494	318.358	0	0	0.0112746
Chalk	Stour1	NH4_15	2	1	0.5	0.32552	0.00612421	870.532	13.9599	36.6215	443.546	0.559955	0.949332	0.337768
Chalk	Stour1	NH4_15	2	1	1	0.595867	0.563704	822.523	13.5944	37.945	395.536	0.860471	2.64837	1.72327
Chalk	Stour1	NH4_15	2	1	3	1.26835	1.95631	881.705	16.0905	37.6741	454.718	0.740974	4.64419	5.18097
Chalk	Stour1	NH4_15	2	1	4.5	0.837326	0.912963	737.09	16.9293	41.8536	310.104	0.897428	4.41243	2.66325
Chalk	Stour1	NH4_15	2	1	6	1.61403	2.67267	893.56	21.5786	58.8178	466.573	0.818898	11.4926	6.95937
Chalk	Stour1	NH4_15	2	1	9	1.57932	2.02679	600.314	20.886	54.354	173.327	0.619882	10.2872	5.63291
Chalk	Stour1	NH4_15	2	1	12	2.6893	3.25049	523.922	15.9746	40.3299	96.9356	1.1135	13.9815	9.19028
Chalk	Stour1	NH4_15	2	2	0	0.10388	0.023616	968.422	16.5958	43.8107	541.435	0	0	0.151112
Chalk	Stour1	NH4_15	2	2	0.5	0.395264	0.0768791	910.387	17.0469	46.635	483.4	0.600124	1.89782	0.549022
Chalk	Stour1	NH4_15	2	2	1	0.630429	0.771477	863.598	15.5366	40.0622	436.611	0.652281	3.69219	2.17338
Chalk	Stour1	NH4_15	2	2	3	0.64876	1.0482	925.232	18.9045	46.4869	498.245	1.23381	3.20161	2.74516
Chalk	Stour1	NH4_15	2	2	4.5	3.96504	5.86381	777.798	19.5891	49.3658	350.811	1.58749	13.7874	15.6927
Chalk	Stour1	NH4_15	2	2	6	1.14304	1.82911	866.668	32.4378	90.8914	439.681	0.992101	12.7295	4.80125
Chalk	Stour1	NH4_15	2	2	9	0.662534	0.866298	507.227	15.1137	42.1587	80.2405	1.05338	26.5041	2.39513
Chalk	Stour1	NH4_15	2	2	12	1.83194	2.62659	423.545	13.8846	37.3792	6.39958	0.212952	21.2346	7.08512
Chalk	Stour1	NH4_15	2	3	0	0.115518	0.27911	832.08	15.1033	43.0886	405.093	0.00751347	0.00751347	0.673739
Chalk	Stour1	NH4_15	2	3	0.5	0.23597	0.228715	791.475	14.0506	35.4607	364.488	0.407904	2.68176	0.6934
Chalk	Stour1	NH4_15	2	3	1	0.638008	0.647822	870.655	13.9365	35.0617	443.668	0.761345	1.73125	1.93365
Chalk	Stour1	NH4_15	2	3	3	0.800425	1.35681	607.739	17.7959	45.7283	180.752	0.71634	3.6738	3.51404
Chalk	Stour1	NH4_15	2	3	4.5	1.23926	1.9106	692.265	22.8108	60.4649	265.278	1.26537	11.6589	5.06046
Chalk	Stour1	NH4_15	2	3	6	7.09179	3.45596	607.464	22.0992	59.564	180.477	1.16324	17.5594	14.0037
Chalk	Stour1	NH4_15	2	3	9	1.47626	1.77273	46.3296	4.63471	14.6147	0.78311	0	0	5.02172
Chalk	Stour1	NH4_15	2	3	12	1.23627	1.1916	522.095	15.4838	41.3317	95.1077	0.306518	12.5182	3.61948
Chalk	Stour1	NH4_15	2	4	0	0.0660337	0.0646682	871.112	13.5881	42.1546	444.125	0.0463411	0.0463411	0.19537
Chalk	Stour1	NH4_15	2	4	0.5	0.476971	0.189448	1237.02	9.17377	30.5757	810.035	0.47166	3.54494	0.855867
Chalk	Stour1	NH4_15	2	4	1	0.658188	0.593126	971.513	14.0478	40.4193	544.527	0.771461	3.73174	1.84444
Chalk	Stour1	NH4_15	2	4	3	3.59352	5.55406	893.64	16.903	42.6787	466.653	0.654165	3.2158	14.7016
Chalk	Stour1	NH4_15	2	4	4.5	2.08829	3.16868	618.444	25.6998	68.4685	191.457	0.88154	14.6708	8.42566
Chalk	Stour1	NH4_15	2	4	6	2.23068	3.1098	582.863	36.7566	113.169	155.876	0.978431	13.3776	8.45028
Chalk	Stour1	NH4_15	2	4	9	2.13517	2.39907	539.316	12.3582	36.5341	112.329	0.305315	5.06553	6.93331
Chalk	Stour1	NH4_15	2	4	12	3.54743	4.3044	448.093	13.5564	36.1643	21.1066	0.650267	11.4394	12.1562
Chalk	Stour1	NH4_15	2	5	0	0.069795	0.0643251	910.752	16.3611	50.2663	483.765	0.0546243	0.0546243	0.198445
Chalk	Stour1	NH4_15	2	5	0.5	0.347288	0.155256	951.572	14.8525	40.2458	524.585	0.598126	1.24546	0.6578
Chalk	Stour1	NH4_15	2	5	1	0.830676	0.923793	907.819	13.6983	37.7593	480.832	1.05399	2.5051	2.67826
Chalk	Stour1	NH4_15	2	5	3	3.62179	6.37579	909.968	19.1861	49.8605	482.981	0.828258	1.46877	16.3734
Chalk	Stour1	NH4_15	2	5	4.5	1.30988	2.56782	700.891	18.7545	47.032	273.904	0.737691	4.12375	6.44553
Chalk	Stour1	NH4_15	2	5	6	1.27354	1.77611	730.789	19.8725	51.3574	303.802	0.818074	10.8198	4.82575
Chalk	Stour1	NH4_15	2	5	9	4.42286	5.56783	673.449	15.6671	45.8473	246.462	0.268569	16.8297	15.5585
Chalk	Stour1	NH4_15	2	5	12	1.60766	1.61834	521.274	15.6273	42.2114	94.2868	0.19937	19.8345	4.84434
Chalk	Stour1	NH4_15_plus_ATU	1	1	0	0.0441371	0.136147	NA	NA	NA	NA	NA	0.86924	0.316432
Chalk	Stour1	NH4_15_plus_ATU	1	1	0.5	0.103293	0.0426558	NA	NA	NA	NA	NA	NA	0.188604
Chalk	Stour1	NH4_15_plus_ATU	1	1	1	0.123611	0	NA	NA	NA	NA	NA	NA	0.123611
Chalk	Stour1	NH4_15_plus_ATU	1	1	3	0.533281	0	NA	NA	NA	NA	NA	NA	0.533281
Chalk	Stour1	NH4_15_plus_ATU	1	1	4.5	0.221524	0.023335	NA	NA	NA	NA	NA	NA	0.268194
Chalk	Stour1	NH4_15_plus_ATU	1	1	6	0.513234	0	NA	NA	NA	NA	NA	NA	0.513234
Chalk	Stour1	NH4_15_plus_ATU	1	1	9	0.102227	0.0182999	NA	NA	NA	NA	NA	NA	0.138827
Chalk	Stour1	NH4_15_plus_ATU	1	1	12	0.30685	0	NA	NA	NA	NA	NA	3.1926	0.30685
Chalk	Stour1	NH4_15_plus_ATU	1	2	0	0	0	NA	NA	NA	NA	NA	0.490987	0
Chalk	Stour1	NH4_15_plus_ATU	1	2	0.5	0.054922	0	NA	NA	NA	NA	NA	NA	0.054922
Chalk	Stour1	NH4_15_plus_ATU	1	2	1	0	0	NA	NA	NA	NA	NA	NA	0
Chalk	Stour1	NH4_15_plus_ATU	1	2	3	0.24889	0.0161528	NA	NA	NA	NA	NA	NA	0.281196
Chalk	Stour1	NH4_15_plus_ATU	1	2	4.5	0.119231	0	NA	NA	NA	NA	NA	NA	0.119231
Chalk	Stour1	NH4_15_plus_ATU	1	2	6	0.397052	0	NA	NA	NA	NA	NA	NA	0.397052
Chalk	Stour1	NH4_15_plus_ATU	1	2	9	0.731942	0.0719437	NA	NA	NA	NA	NA	NA	0.875829
Chalk	Stour1	NH4_15_plus_ATU	1	2	12	0.312214	0.210531	NA	NA	NA	NA	NA	0.540699	0.733276
Chalk	Stour1	NH4_15_plus_ATU	1	3	0	0.0738	0.126331	NA	NA	NA	NA	NA	0	0.326463
Chalk	Stour1	NH4_15_plus_ATU	1	3	0.5	0	0.0419131	NA	NA	NA	NA	NA	NA	0.0838262
Chalk	Stour1	NH4_15_plus_ATU	1	3	1	0.0158603	0.0554697	NA	NA	NA	NA	NA	NA	0.1268
Chalk	Stour1	NH4_15_plus_ATU	1	3	3	0.186333	0.0515903	NA	NA	NA	NA	NA	NA	0.289514
Chalk	Stour1	NH4_15_plus_ATU	1	3	4.5	0.424536	0.0376806	NA	NA	NA	NA	NA	NA	0.499897
Chalk	Stour1	NH4_15_plus_ATU	1	3	6	0.918898	0.0398571	NA	NA	NA	NA	NA	NA	0.998612
Chalk	Stour1	NH4_15_plus_ATU	1	3	9	0.0150965	0	NA	NA	NA	NA	NA	NA	0.0150965
Chalk	Stour1	NH4_15_plus_ATU	1	3	12	0.395755	0	NA	NA	NA	NA	NA	1.77423	0.395755
Chalk	Stour1	NH4_15_plus_ATU	1	4	0	0	0.00281801	NA	NA	NA	NA	NA	0.47936	0.00563603
Chalk	Stour1	NH4_15_plus_ATU	1	4	0.5	0.0550431	0	NA	NA	NA	NA	NA	NA	0.0550431
Chalk	Stour1	NH4_15_plus_ATU	1	4	1	0	0	NA	NA	NA	NA	NA	NA	0
Chalk	Stour1	NH4_15_plus_ATU	1	4	3	0.22121	0	NA	NA	NA	NA	NA	NA	0.22121
Chalk	Stour1	NH4_15_plus_ATU	1	4	4.5	0.137141	0	NA	NA	NA	NA	NA	NA	0.137141
Chalk	Stour1	NH4_15_plus_ATU	1	4	6	0.0900904	0	NA	NA	NA	NA	NA	NA	0.0900904
Chalk	Stour1	NH4_15_plus_ATU	1	4	9	0.0934347	0	NA	NA	NA	NA	NA	NA	0.0934347
Chalk	Stour1	NH4_15_plus_ATU	1	4	12	1.05929	0.00834456	NA	NA	NA	NA	NA	0	1.07597
Chalk	Stour1	NH4_15_plus_ATU	1	5	0	0	0	NA	NA	NA	NA	NA	0.137323	0
Chalk	Stour1	NH4_15_plus_ATU	1	5	0.5	0.151932	0.13033	NA	NA	NA	NA	NA	NA	0.412592
Chalk	Stour1	NH4_15_plus_ATU	1	5	1	0.114228	0.0257588	NA	NA	NA	NA	NA	NA	0.165746
Chalk	Stour1	NH4_15_plus_ATU	1	5	3	0.214427	0.305367	NA	NA	NA	NA	NA	NA	0.82516
Chalk	Stour1	NH4_15_plus_ATU	1	5	4.5	0.267496	0.238504	NA	NA	NA	NA	NA	NA	0.744505
Chalk	Stour1	NH4_15_plus_ATU	1	5	6	0.392487	0.261536	NA	NA	NA	NA	NA	NA	0.915558
Chalk	Stour1	NH4_15_plus_ATU	1	5	9	0.24149	0.206224	NA	NA	NA	NA	NA	NA	0.653938
Chalk	Stour1	NH4_15_plus_ATU	1	5	12	0.568717	0.225745	NA	NA	NA	NA	NA	1.70489	1.02021
Sand	Broadstone	NH4_15	2	1	0	0	0	117.311	36.608	135.23	86.2704	0.241935	7.85701	0
Sand	Broadstone	NH4_15	2	1	0.5	0.144684	0	164.27	34.1046	206.861	13.3922	0.320566	11.0614	0.144684
Sand	Broadstone	NH4_15	2	1	1	0.315829	0.1164	179.306	33.9544	163.114	112.714	0.448261	15.3373	0.548628
Sand	Broadstone	NH4_15	2	1	3	0.253858	0.109169	97.604	8.95182	64.9524	34.1866	0.454807	38.1672	0.472195
Sand	Broadstone	NH4_15	2	1	4.5	0.543827	0.876882	297.082	3.80093	12.9812	227.874	0.184352	8.99669	2.29759
Sand	Broadstone	NH4_15	2	1	6	0.068332	0	391.141	3.8257	12.1555	383.318	0.159339	8.16316	0.068332
Sand	Broadstone	NH4_15	2	1	9	0.146407	0.158005	112.197	6.35489	29.3042	58.5214	0.544859	22.4904	0.462417
Sand	Broadstone	NH4_15	2	1	12	0.0810322	0.0883613	90.4442	22.6375	195.673	19.3052	0.649972	160.226	0.257755
Sand	Broadstone	NH4_15	2	2	0	0	0	135.152	23.8712	208.721	47.4378	0.284192	8.69751	0
Sand	Broadstone	NH4_15	2	2	0.5	0.0418774	0	146.314	33.1737	195.893	48.5143	0.416705	13.1499	0.0418774
Sand	Broadstone	NH4_15	2	2	1	0.414761	0.178452	134.61	28.2184	94.5371	78.5817	0.335514	4.48196	0.771665
Sand	Broadstone	NH4_15	2	2	3	0.171438	0.0771427	165.12	31.7226	130.369	100.353	0.497778	54.531	0.325724
Sand	Broadstone	NH4_15	2	2	4.5	0.165162	0.293704	357.634	25.0064	31.177	350.482	0.263986	6.04715	0.752571
Sand	Broadstone	NH4_15	2	2	6	0.0622786	0	351.11	15.8021	26.5929	247.645	0.175283	10.575	0.0622786
Sand	Broadstone	NH4_15	2	2	9	0	0	95.5934	12.2376	41.8605	40.2417	0.990222	29.0304	0
Sand	Broadstone	NH4_15	2	2	12	0.129303	0.297389	101.447	23.8121	167.269	45.8625	0.526778	133.645	0.724081
Sand	Broadstone	NH4_15	2	3	0	0.06585	0.0388921	175.613	21.3023	166.23	85.1531	0.257437	14.9991	0.143634
Sand	Broadstone	NH4_15	2	3	0.5	0.106899	0	128.893	18.7452	121.228	49.0777	0.314253	14.7368	0.106899
Sand	Broadstone	NH4_15	2	3	1	0.330698	0.0797606	143.962	17.6696	84.8255	43.6256	0.368064	16.7888	0.49022
Sand	Broadstone	NH4_15	2	3	3	0.588922	0.452643	470.183	27.1398	231.771	148.77	0.703957	65.074	1.49421
Sand	Broadstone	NH4_15	2	3	4.5	0	0	396.088	30.0849	51.6841	158.227	0.932169	21.1672	0
Sand	Broadstone	NH4_15	2	3	6	0.15728	0.0631106	341.439	19.7482	44.1844	267.813	0.35505	23.9475	0.283501
Sand	Broadstone	NH4_15	2	3	9	0.232299	0.253241	89.7981	15.6467	60.0253	19.6644	0.614742	43.491	0.738781
Sand	Broadstone	NH4_15	2	3	12	0.224188	0.114593	154.451	21.1846	143.257	58.8634	0.776736	119.631	0.453374
Sand	Broadstone	NH4_15	2	4	0	0	0	169.204	15.5633	116.824	53.5332	0.383415	17.3397	0
Sand	Broadstone	NH4_15	2	4	0.5	0.222143	0	374.866	13.6192	126.634	57.8437	0.390188	23.5768	0.222143
Sand	Broadstone	NH4_15	2	4	1	0.279177	0	765.154	10.8955	121.363	56.3695	0.495914	18.2228	0.279177
Sand	Broadstone	NH4_15	2	4	3	0.30439	0	108.701	12.3479	130.125	45.2055	0.436389	32.8559	0.30439
Sand	Broadstone	NH4_15	2	4	4.5	0.209509	0.104849	346.75	5.59835	63.0108	255.818	0.286648	56.2642	0.419208
Sand	Broadstone	NH4_15	2	4	6	0.103975	0.033277	372.666	5.47958	53.337	98.8049	0.154707	46.9003	0.170529
Sand	Broadstone	NH4_15	2	4	9	0.172803	0.0364424	125.872	6.53055	63.9385	53.7462	0.546535	56.2598	0.245688
Sand	Broadstone	NH4_15	2	4	12	0.0892971	0.0433121	101.066	14.5057	135.82	20.5074	0.688941	109.151	0.175921
Sand	Broadstone	NH4_15	2	5	0	0	0	113.726	14.7433	141.592	23.1976	0.222634	11.2793	0
Sand	Broadstone	NH4_15	2	5	0.5	0.119993	0	116.468	14.0506	126.079	12.6075	0.187382	13.5247	0.119993
Sand	Broadstone	NH4_15	2	5	1	0.0874427	0	213.85	20.3209	157.947	16.5299	0.265112	17.0556	0.0874427
Sand	Broadstone	NH4_15	2	5	3	0.221267	0.283835	80.8463	13.6031	115.377	8.20366	0.253295	28.8971	0.788936
Sand	Broadstone	NH4_15	2	5	4.5	0.272068	0.431139	238.347	7.93046	58.8321	16.7529	0	26.5546	1.13435
Sand	Broadstone	NH4_15	2	5	6	0.145379	0.241399	363.908	9.80921	75.1597	6.48665	0	46.5847	0.628177
Sand	Broadstone	NH4_15	2	5	9	0.149016	0.264757	112.093	9.9845	74.3326	3.03904	0.37925	63.0611	0.67853
Sand	Broadstone	NH4_15	2	5	12	0.131575	0.225531	50.8148	9.60596	70.2757	2.59927	0.13098	32.8266	0.582638
Sand	Broadstone	NH4_15_plus_ATU	1	1	0	0	0.0118633	NA	NA	NA	NA	NA	0	0.0237265
Sand	Broadstone	NH4_15_plus_ATU	1	1	0.5	0	0	NA	NA	NA	NA	NA	NA	0
Sand	Broadstone	NH4_15_plus_ATU	1	1	1	0.0612984	0	NA	NA	NA	NA	NA	NA	0.0612984
Sand	Broadstone	NH4_15_plus_ATU	1	1	3	0.083359	0	NA	NA	NA	NA	NA	NA	0.083359
Sand	Broadstone	NH4_15_plus_ATU	1	1	4.5	0.0552107	0	NA	NA	NA	NA	NA	NA	0.0552107
Sand	Broadstone	NH4_15_plus_ATU	1	1	6	0.0692708	0	NA	NA	NA	NA	NA	NA	0.0692708
Sand	Broadstone	NH4_15_plus_ATU	1	1	9	0.0597206	0	NA	NA	NA	NA	NA	NA	0.0597206
Sand	Broadstone	NH4_15_plus_ATU	1	1	12	0.110696	0	NA	NA	NA	NA	NA	0.115307	0.110696
Sand	Broadstone	NH4_15_plus_ATU	1	2	0	0	0	NA	NA	NA	NA	NA	0.0814054	0
Sand	Broadstone	NH4_15_plus_ATU	1	2	0.5	0.0106279	0	NA	NA	NA	NA	NA	NA	0.0106279
Sand	Broadstone	NH4_15_plus_ATU	1	2	1	0	0	NA	NA	NA	NA	NA	NA	0
Sand	Broadstone	NH4_15_plus_ATU	1	2	3	0.0474845	0	NA	NA	NA	NA	NA	NA	0.0474845
Sand	Broadstone	NH4_15_plus_ATU	1	2	4.5	0.0894784	0	NA	NA	NA	NA	NA	NA	0.0894784
Sand	Broadstone	NH4_15_plus_ATU	1	2	6	0	0	NA	NA	NA	NA	NA	NA	0
Sand	Broadstone	NH4_15_plus_ATU	1	2	9	0.0817119	0	NA	NA	NA	NA	NA	NA	0.0817119
Sand	Broadstone	NH4_15_plus_ATU	1	2	12	0	0.0913745	NA	NA	NA	NA	NA	0.257371	0.182749
Sand	Broadstone	NH4_15_plus_ATU	1	3	0	0	0.0165355	NA	NA	NA	NA	NA	0.024137	0.0330709
Sand	Broadstone	NH4_15_plus_ATU	1	3	0.5	0	0	NA	NA	NA	NA	NA	NA	0
Sand	Broadstone	NH4_15_plus_ATU	1	3	1	0	0	NA	NA	NA	NA	NA	NA	0
Sand	Broadstone	NH4_15_plus_ATU	1	3	3	0.0828191	0	NA	NA	NA	NA	NA	NA	0.0828191
Sand	Broadstone	NH4_15_plus_ATU	1	3	4.5	0.0974002	0	NA	NA	NA	NA	NA	NA	0.0974002
Sand	Broadstone	NH4_15_plus_ATU	1	3	6	0.0380214	0	NA	NA	NA	NA	NA	NA	0.0380214
Sand	Broadstone	NH4_15_plus_ATU	1	3	9	0.0673066	0	NA	NA	NA	NA	NA	NA	0.0673066
Sand	Broadstone	NH4_15_plus_ATU	1	3	12	0.0586129	0.00395741	NA	NA	NA	NA	NA	0.21614	0.0665277
Sand	Broadstone	NH4_15_plus_ATU	1	4	0	0	0	NA	NA	NA	NA	NA	0	0
Sand	Broadstone	NH4_15_plus_ATU	1	4	0.5	0.0340606	0	NA	NA	NA	NA	NA	NA	0.0340606
Sand	Broadstone	NH4_15_plus_ATU	1	4	1	0	0	NA	NA	NA	NA	NA	NA	0
Sand	Broadstone	NH4_15_plus_ATU	1	4	3	0.102377	0	NA	NA	NA	NA	NA	NA	0.102377
Sand	Broadstone	NH4_15_plus_ATU	1	4	4.5	0.00395077	0	NA	NA	NA	NA	NA	NA	0.00395077
Sand	Broadstone	NH4_15_plus_ATU	1	4	6	0.0627941	0	NA	NA	NA	NA	NA	NA	0.0627941
Sand	Broadstone	NH4_15_plus_ATU	1	4	9	0.0176272	0	NA	NA	NA	NA	NA	NA	0.0176272
Sand	Broadstone	NH4_15_plus_ATU	1	4	12	0	0	NA	NA	NA	NA	NA	0.00740625	0
Sand	Broadstone	NH4_15_plus_ATU	1	5	0	0	0	NA	NA	NA	NA	NA	0.113373	0
Sand	Broadstone	NH4_15_plus_ATU	1	5	0.5	0	0	NA	NA	NA	NA	NA	NA	0
Sand	Broadstone	NH4_15_plus_ATU	1	5	1	0.034791	0	NA	NA	NA	NA	NA	NA	0.034791
Sand	Broadstone	NH4_15_plus_ATU	1	5	3	0.0697915	0	NA	NA	NA	NA	NA	NA	0.0697915
Sand	Broadstone	NH4_15_plus_ATU	1	5	4.5	0.110092	0	NA	NA	NA	NA	NA	NA	0.110092
Sand	Broadstone	NH4_15_plus_ATU	1	5	6	0.0685902	0	NA	NA	NA	NA	NA	NA	0.0685902
Sand	Broadstone	NH4_15_plus_ATU	1	5	9	0.112472	0	NA	NA	NA	NA	NA	NA	0.112472
Sand	Broadstone	NH4_15_plus_ATU	1	5	12	0	0	NA	NA	NA	NA	NA	0.222107	0
Chalk	Wylye	NH4_15	2	1	0	0.296561	0	494.284	44.1104	53.7969	299.331	0.303161	0.303161	0.296561
Chalk	Wylye	NH4_15	2	1	0.5	0.754695	0	564.547	53.5055	65.5045	332.426	0.326499	0.993338	0.754695
Chalk	Wylye	NH4_15	2	1	1	1.4228	0	480.454	45.602	54.7982	283.341	0.0869427	3.00315	1.4228
Chalk	Wylye	NH4_15	2	1	3	4.76886	1.04717	493.351	52.2593	68.9573	279.217	0.127365	2.48251	6.8632
Chalk	Wylye	NH4_15	2	1	4.5	16.602	4.27862	541.296	44.8531	63.5096	362.112	0.583864	10.9062	25.1592
Chalk	Wylye	NH4_15	2	1	6	16.6842	4.61198	548.608	51.0092	80.8207	363.795	0.267593	14.9597	25.9082
Chalk	Wylye	NH4_15	2	1	7.5	21.2608	6.58987	547.171	48.3988	102.258	330.308	0.338269	0.338269	34.4405
Chalk	Wylye	NH4_15	2	1	9	17.2619	5.59775	508.859	99.4792	211.828	307.18	0	12.7413	28.4574
Chalk	Wylye	NH4_15	2	2	0	0	0.245534	626.887	78.2928	134.864	398.405	0.0914719	0.0914719	0.491067
Chalk	Wylye	NH4_15	2	2	0.5	0.334418	0.0331525	562.738	56.5091	74.9713	358.138	0.0358871	6.31484	0.400723
Chalk	Wylye	NH4_15	2	2	1	1.46891	0.0343459	353.845	42.5955	54.646	195.13	0.209973	3.48268	1.53761
Chalk	Wylye	NH4_15	2	2	3	7.07408	1.4075	415.495	41.6067	59.0168	259.629	0.118996	0.244155	9.88908
Chalk	Wylye	NH4_15	2	2	4.5	12.5537	2.10708	583.965	59.7259	94.2783	363.809	0.823095	11.0866	16.7678
Chalk	Wylye	NH4_15	2	2	6	14.0588	2.64583	497.176	55.9997	95.424	297.207	0.347335	2.53773	19.3505
Chalk	Wylye	NH4_15	2	2	7.5	10.1226	2.3664	423.089	62.1085	120.801	228.666	0.713025	12.433	14.8554
Chalk	Wylye	NH4_15	2	2	9	15.3381	3.90479	408.967	62.9941	132.483	211.586	1.53055	29.3059	23.1477
Chalk	Wylye	NH4_15	2	3	0	0.32641	0	462.496	49.3536	88.8173	255.333	0	0	0.32641
Chalk	Wylye	NH4_15	2	3	0.5	0.62751	0	813.171	49.5542	73.3088	596.811	0.0970039	0.0970039	0.62751
Chalk	Wylye	NH4_15	2	3	1	0.930124	0.383275	457.098	45.6749	62.0171	273.492	0.132377	0.132377	1.69667
Chalk	Wylye	NH4_15	2	3	3	4.70188	0.75919	714.075	48.9052	65.7585	521.354	0.0711422	0.0711422	6.22026
Chalk	Wylye	NH4_15	2	3	4.5	4.30777	0.777922	488.925	51.1601	77.8643	284.934	0.699658	2.15323	5.86361
Chalk	Wylye	NH4_15	2	3	6	13.5662	2.96458	297.489	55.3753	94.7084	102.164	0.761591	2.19431	19.4953
Chalk	Wylye	NH4_15	2	3	7.5	5.11708	1.58669	380.865	75.8052	149.889	147.725	1.95243	8.2679	8.29045
Chalk	Wylye	NH4_15	2	3	9	8.60212	1.26934	495.447	77.2849	168.438	277.757	2.12379	9.55233	11.1408
Chalk	Wylye	NH4_15	2	4	0	0.627818	0.0792025	417.791	46.923	92.2247	227.717	0	4.61695	0.786223
Chalk	Wylye	NH4_15	2	4	0.5	0.843328	0.396589	485.952	45.7302	55.6693	290.627	0.238419	5.60121	1.63651
Chalk	Wylye	NH4_15	2	4	1	1.67132	0.0623943	490.632	44.4105	42.334	305.914	0.229695	-2.03501	1.79611
Chalk	Wylye	NH4_15	2	4	3	9.09381	1.47947	641.511	62.0303	81.4192	399.342	0.378144	18.656	12.0528
Chalk	Wylye	NH4_15	2	4	4.5	6.76354	2.02305	414.729	44.6711	61.9559	228.016	0.330314	1.5004	10.8096
Chalk	Wylye	NH4_15	2	4	6	4.82521	1.43593	727.077	61.1838	97.9394	499.439	0.229355	1.91139	7.69707
Chalk	Wylye	NH4_15	2	4	7.5	8.37965	3.19476	361.029	62.2705	115.845	162.203	1.42573	4.72002	14.7692
Chalk	Wylye	NH4_15	2	4	9	18.7297	3.62907	349.925	61.4	125.618	164.548	2.76175	9.85559	25.9878
Chalk	Wylye	NH4_15	2	5	0	0.371976	0	577.261	53.8303	90.7039	374.233	0	1.51755	0.371976
Chalk	Wylye	NH4_15	2	5	0.5	0.865403	0.27512	556.857	51.1079	63.4616	355.713	0.153616	1.74939	1.41564
Chalk	Wylye	NH4_15	2	5	1	1.4157	0.121928	542.67	50.1875	58.2348	342.741	0.0634293	3.93405	1.65956
Chalk	Wylye	NH4_15	2	5	3	6.18529	0.595795	622.103	57.7005	67.5671	399.92	0	3.15712	7.37688
Chalk	Wylye	NH4_15	2	5	4.5	10.595	1.65621	440.784	47.4824	52.8281	243.373	0.339046	5.23885	13.9074
Chalk	Wylye	NH4_15	2	5	6	16.3056	2.52821	357.766	46.525	57.6247	176.153	0.814511	0.814511	21.362
Chalk	Wylye	NH4_15	2	5	7.5	5.98795	0.710147	333.77	62.8747	106.177	134.993	0.903923	0.903923	7.40824
Chalk	Wylye	NH4_15	2	5	9	3.73641	0.873856	394.764	64.8648	117.792	179.514	0	0	5.48412
Chalk	Wylye	NH4_15_plus_ATU	1	1	0	0	0	NA	NA	NA	NA	NA	0.269818	0
Chalk	Wylye	NH4_15_plus_ATU	1	1	3	0.287177	0	NA	NA	NA	NA	NA	NA	0.287177
Chalk	Wylye	NH4_15_plus_ATU	1	1	6	0	0	NA	NA	NA	NA	NA	NA	0
Chalk	Wylye	NH4_15_plus_ATU	1	1	9	0	0	NA	NA	NA	NA	NA	0.178199	0
Chalk	Wylye	NH4_15_plus_ATU	1	2	0	0	0	NA	NA	NA	NA	NA	0.261594	0
Chalk	Wylye	NH4_15_plus_ATU	1	2	3	0	0	NA	NA	NA	NA	NA	NA	0
Chalk	Wylye	NH4_15_plus_ATU	1	2	6	0	0	NA	NA	NA	NA	NA	NA	0
Chalk	Wylye	NH4_15_plus_ATU	1	2	9	0	0	NA	NA	NA	NA	NA	0.15423	0
Chalk	Wylye	NH4_15_plus_ATU	1	3	0	0.103539	0	NA	NA	NA	NA	NA	0.289628	0.103539
Chalk	Wylye	NH4_15_plus_ATU	1	3	3	0	0	NA	NA	NA	NA	NA	NA	0
Chalk	Wylye	NH4_15_plus_ATU	1	3	6	0	0.164687	NA	NA	NA	NA	NA	NA	0.329374
Chalk	Wylye	NH4_15_plus_ATU	1	3	9	0	0	NA	NA	NA	NA	NA	0.244282	0
Chalk	Wylye	NH4_15_plus_ATU	1	4	0	0	0	NA	NA	NA	NA	NA	0.300079	0
Chalk	Wylye	NH4_15_plus_ATU	1	4	3	0	0	NA	NA	NA	NA	NA	NA	0
Chalk	Wylye	NH4_15_plus_ATU	1	4	6	0.0613267	0.0403691	NA	NA	NA	NA	NA	NA	0.142065
Chalk	Wylye	NH4_15_plus_ATU	1	4	9	0.419143	0	NA	NA	NA	NA	NA	0.145296	0.419143
Chalk	Wylye	NH4_15_plus_ATU	1	5	0	0.0820034	0	NA	NA	NA	NA	NA	0.136614	0.0820034
Chalk	Wylye	NH4_15_plus_ATU	1	5	3	0	0	NA	NA	NA	NA	NA	NA	0
Chalk	Wylye	NH4_15_plus_ATU	1	5	6	0	0.195705	NA	NA	NA	NA	NA	NA	0.391409
Chalk	Wylye	NH4_15_plus_ATU	1	5	9	0	0	NA	NA	NA	NA	NA	0.421545	0
Sand	Nadder	NH4_15	2	1	0	0.125028	0.33052	201.998	5.31526	54.2275	182.374	0	0	0.786067
Sand	Nadder	NH4_15	2	1	0.5	0.499908	0.284055	128.613	4.32388	59.7737	111.114	1.03867	5.40997	1.06802
Sand	Nadder	NH4_15	2	1	1	0.942395	0.874846	221.819	4.86086	62.0599	203.362	1.23029	10.309	2.69209
Sand	Nadder	NH4_15	2	1	3	2.92601	3.09519	90.5859	8.75035	199.655	72.7567	3.40885	40.2797	9.11638
Sand	Nadder	NH4_15	2	1	4.5	3.09084	4.66141	61.55	6.89682	246.496	43.8382	1.94441	58.064	12.4137
Sand	Nadder	NH4_15	2	1	6	2.13378	3.28015	57.0013	9.1718	334.393	38.4988	2.41502	82.5633	8.69408
Sand	Nadder	NH4_15	2	1	7.5	2.66578	3.80071	43.4766	7.35946	273.887	25.2298	1.45032	66.3463	10.2672
Sand	Nadder	NH4_15	2	1	9	8.24576	6.50085	20.4813	8.00028	349.865	2.47377	0.191375	88.3307	21.2475
Sand	Nadder	NH4_15	2	2	0	0.320802	0.1566	184.518	4.74527	75.1043	166.956	0.188352	0	0.634002
Sand	Nadder	NH4_15	2	2	0.5	0.506555	0.363899	164.495	5.70092	56.5632	145.677	0.556195	5.00342	1.23435
Sand	Nadder	NH4_15	2	2	1	0.641889	0.950087	107.361	5.67865	92.0068	88.6784	0.697536	12.9895	2.54206
Sand	Nadder	NH4_15	2	2	3	2.57507	3.55023	72.6789	6.69752	175.251	54.8356	1.52512	36.5796	9.67553
Sand	Nadder	NH4_15	2	2	4.5	3.10254	3.32997	45.2928	7.03171	208.376	28.3728	1.65797	45.8283	9.76248
Sand	Nadder	NH4_15	2	2	6	3.79477	4.68954	34.7926	8.18225	340.537	17.96	1.52144	78.1799	13.1739
Sand	Nadder	NH4_15	2	2	7.5	6.38122	6.93211	36.5603	8.19445	330.866	19.0953	1.35153	84.3934	20.2454
Sand	Nadder	NH4_15	2	2	9	7.86889	10.2609	10.5103	5.44771	430.488	0	0	90.3397	28.3908
Sand	Nadder	NH4_15	2	3	0	0.383221	0.566829	194.95	4.01734	41.2761	176.241	0	1.47179	1.51688
Sand	Nadder	NH4_15	2	3	0.5	0.110901	0.521426	177.398	4.39652	38.2326	159.331	0.486828	3.45146	1.15375
Sand	Nadder	NH4_15	2	3	1	0.661647	0.974033	130.003	5.44259	77.0448	111.696	0.902126	15.689	2.60971
Sand	Nadder	NH4_15	2	3	3	0.0957417	0.658079	93.9307	6.18766	156.406	75.8468	1.49581	35.6165	1.4119
Sand	Nadder	NH4_15	2	3	4.5	2.41701	2.5041	62.108	7.6914	213.755	42.5586	1.95408	56.5278	7.42521
Sand	Nadder	NH4_15	2	3	6	1.70793	2.78175	42.7161	7.83498	274.313	25.2153	1.84459	54.5515	7.27143
Sand	Nadder	NH4_15	2	3	7.5	2.5779	2.64883	18.3258	6.2385	268.662	0.981203	0.750529	70.3632	7.87557
Sand	Nadder	NH4_15	2	3	9	6.33263	8.10845	11.4531	4.42523	325.836	0	0.295964	71.0007	22.5495
Sand	Nadder	NH4_15	2	4	0	0.162959	0.304896	128.865	3.37945	26.5699	110.686	0	0.380369	0.772752
Sand	Nadder	NH4_15	2	4	0.5	0.175146	0.398207	157.587	4.78888	64.5147	140.285	0.69238	3.27174	0.97156
Sand	Nadder	NH4_15	2	4	1	1.06284	1.16342	147.097	4.97424	82.0509	129.275	0.699639	12.7453	3.38968
Sand	Nadder	NH4_15	2	4	3	1.74452	2.73528	94.637	5.6361	134.317	76.2902	1.13104	29.5333	7.21509
Sand	Nadder	NH4_15	2	4	4.5	1.54539	1.9448	73.1975	6.7634	169.482	55.3924	1.09455	37.0881	5.43499
Sand	Nadder	NH4_15	2	4	6	1.26783	1.75607	57.5392	9.65816	265.894	39.2971	1.70022	58.8382	4.77998
Sand	Nadder	NH4_15	2	4	7.5	1.87231	2.88835	22.3222	7.11835	314.804	4.17538	0.99026	72.5309	7.64901
Sand	Nadder	NH4_15	2	4	9	7.96809	8.44871	40.5365	8.25502	318.092	22.5185	2.23605	67.3016	24.8655
Sand	Nadder	NH4_15	2	5	0	0.180229	0.343325	208.446	4.23714	41.5223	189.666	0	0	0.866879
Sand	Nadder	NH4_15	2	5	0.5	0.376735	0.552469	171.867	4.25365	42.3547	154.467	0.420177	3.99548	1.48167
Sand	Nadder	NH4_15	2	5	1	0.427738	0.614555	166.821	4.60726	58.9635	148.803	0.675111	8.72744	1.65685
Sand	Nadder	NH4_15	2	5	3	2.57134	2.58961	149.414	5.84278	109.671	131.66	1.20516	22.6426	7.75057
Sand	Nadder	NH4_15	2	5	4.5	1.00042	1.59903	93.1783	6.65581	202.223	76.0569	1.77605	47.3633	4.19847
Sand	Nadder	NH4_15	2	5	6	1.63749	2.20554	80.406	7.6483	268.035	62.1688	1.89549	58.2182	6.04858
Sand	Nadder	NH4_15	2	5	7.5	2.89913	2.83809	116.06	8.82553	305.315	97.9676	2.14475	73.2464	8.57531
Sand	Nadder	NH4_15	2	5	9	4.63529	5.69152	60.9033	10.4432	377.2	42.1496	2.65704	84.0637	16.0183
Sand	Nadder	NH4_15_plus_ATU	1	1	0	0.107385	0.438016	NA	NA	NA	NA	NA	0.124318	0.983417
Sand	Nadder	NH4_15_plus_ATU	1	1	3	0.417238	0.55485	NA	NA	NA	NA	NA	NA	1.52694
Sand	Nadder	NH4_15_plus_ATU	1	1	6	0.585954	0.6554	NA	NA	NA	NA	NA	NA	1.89675
Sand	Nadder	NH4_15_plus_ATU	1	1	9	0.936189	0.477261	NA	NA	NA	NA	NA	0.21568	1.89071
Sand	Nadder	NH4_15_plus_ATU	1	2	0	0.0415847	0.371533	NA	NA	NA	NA	NA	0.306553	0.784651
Sand	Nadder	NH4_15_plus_ATU	1	2	3	0.306029	0.38026	NA	NA	NA	NA	NA	NA	1.06655
Sand	Nadder	NH4_15_plus_ATU	1	2	6	0.50784	0.390977	NA	NA	NA	NA	NA	NA	1.28979
Sand	Nadder	NH4_15_plus_ATU	1	2	9	1.34594	0.340825	NA	NA	NA	NA	NA	0.535709	2.02759
Sand	Nadder	NH4_15_plus_ATU	1	3	0	0.0993413	0.673485	NA	NA	NA	NA	NA	0.21728	1.44631
Sand	Nadder	NH4_15_plus_ATU	1	3	3	0	0.531003	NA	NA	NA	NA	NA	NA	1.06201
Sand	Nadder	NH4_15_plus_ATU	1	3	6	0.0132893	0.571255	NA	NA	NA	NA	NA	NA	1.1558
Sand	Nadder	NH4_15_plus_ATU	1	3	9	0.439129	0.479214	NA	NA	NA	NA	NA	0.808653	1.39756
Sand	Nadder	NH4_15_plus_ATU	1	4	0	0.265268	0.537609	NA	NA	NA	NA	NA	0.370338	1.34049
Sand	Nadder	NH4_15_plus_ATU	1	4	3	0.190244	0.455932	NA	NA	NA	NA	NA	NA	1.10211
Sand	Nadder	NH4_15_plus_ATU	1	4	6	0.0861732	0.497292	NA	NA	NA	NA	NA	NA	1.08076
Sand	Nadder	NH4_15_plus_ATU	1	4	9	0.173747	0.0894308	NA	NA	NA	NA	NA	0.296253	0.352608
Sand	Nadder	NH4_15_plus_ATU	1	5	0	0	0	NA	NA	NA	NA	NA	0.154629	0
Sand	Nadder	NH4_15_plus_ATU	1	5	3	0.306786	0.159881	NA	NA	NA	NA	NA	NA	0.626548
Sand	Nadder	NH4_15_plus_ATU	1	5	6	0.323224	0.429841	NA	NA	NA	NA	NA	NA	1.18291
Sand	Nadder	NH4_15_plus_ATU	1	5	9	0.812567	0.0715177	NA	NA	NA	NA	NA	0.304667	0.955603

## Sheet: processed data for 12 rivers
type	river	treatment	treatment_code	replicate	time	XS_29N2	XS_30N2	NH4	NO2	NOX	NH4_15	NO2_15	NOX_15	tot_15N2	FN_NO2	FN_NOX	FA	R	R_NO2_den	R_NOX_den	R_ana	R_ana_cry
Chalk	Lambourn	NH4_15	2	1	4.5	0.82523	0.306121	210.905	10.8858	47.0499	159.231	1.2043	6.90822	1.43747	0.108418	0.143891	0.739893	2.69576	16.4471	11.8994	8.57512	0.703094
Chalk	Lambourn	NH4_15	2	1	6	2.19046	1.09719	363.843	7.78166	45.9319	312.17	0.723279	7.14247	4.38483	0.0910876	0.152391	0.84082	1.99643	19.9569	11.1241	10.1678	0.37863
Chalk	Lambourn	NH4_15	2	1	9	2.50109	1.50179	214.38	9.58811	61.8063	162.706	3.08194	16.6111	5.50467	0.315005	0.263386	0.743785	1.6654	4.34911	5.59342	2.51903	0.688949
Chalk	Lambourn	NH4_15	2	2	3	1.59192	0.61378	375.199	8.87966	29.9205	323.526	2.23996	6.06355	2.81948	0.247213	0.198602	0.845033	2.59363	6.0902	8.07038	3.22849	0.366773
Chalk	Lambourn	NH4_15	2	2	4.5	0.944582	0.19058	343.96	6.3712	28.4078	292.286	1.22081	7.3262	1.32574	0.187782	0.252736	0.832774	4.95634	8.65066	5.91338	4.52614	0.401611
Chalk	Lambourn	NH4_15	2	2	6	3.88259	1.95614	227.472	7.147	43.4389	175.799	1.4073	17.615	7.79487	0.19297	0.397401	0.757381	1.98483	8.36432	3.0327	4.5025	0.64068
Chalk	Lambourn	NH4_15	2	2	9	4.28656	1.90911	218.104	5.3457	38.6369	166.431	1.044	13.6643	8.10477	0.191391	0.346585	0.747819	2.24532	8.4498	3.77059	4.56212	0.674444
Chalk	Lambourn	NH4_15	2	3	1	0.548713	0.421519	215.419	3.2298	14.0339	163.746	1.00413	2.18541	1.39175	0.304678	0.152609	0.744925	1.30175	4.56431	11.1054	2.62457	0.684834
Chalk	Lambourn	NH4_15	2	3	3	2.14969	0.950292	250.452	7.82332	22.5387	198.779	2.04028	7.16377	4.05028	0.255578	0.311486	0.777807	2.26214	5.82539	4.42083	3.19836	0.571333
Chalk	Lambourn	NH4_15	2	3	4.5	0.455386	0.282716	198.908	5.38675	24.7986	147.235	0.552515	10.4446	1.02082	0.100518	0.412753	0.725412	1.61075	17.897	2.84551	9.32701	0.757055
Chalk	Lambourn	NH4_15	2	3	6	2.86678	1.40959	235.676	3.3883	25.543	184.003	1.17816	17.4225	5.68596	0.34076	0.668441	0.76513	2.03377	3.86924	0.992037	2.24159	0.613934
Chalk	Lambourn	NH4_15	2	3	9	7.25163	3.1749	227.766	7.23455	36.2946	176.093	2.74416	20.6454	13.6014	0.371727	0.557453	0.757668	2.28405	3.38029	1.58774	2.00999	0.639678
Chalk	Lambourn	NH4_15	2	4	3	2.00571	0.683189	241.26	3.6468	11.8243	189.587	1.91751	5.49667	3.37209	0.51529	0.455564	0.770104	2.93581	1.88131	2.39016	1.23918	0.597053
Chalk	Lambourn	NH4_15	2	4	6	2.65742	1.1431	300.578	3.38005	24.2177	248.905	1.08736	20.4209	4.94363	0.315267	0.826358	0.811526	2.32474	4.34383	0.420259	2.40416	0.464494
Chalk	Lambourn	NH4_15	2	4	9	7.85744	3.28185	248.827	5.22506	28.1534	197.153	0.975084	17.5551	14.4211	0.182884	0.61108	0.776486	2.39421	8.93586	1.27289	4.75579	0.575706
Chalk	Lambourn	NH4_15	2	5	3	3.68387	1.95496	314.316	7.24278	26.309	262.643	2.4493	4.7112	7.59379	0.331408	0.175491	0.81889	1.88437	4.03485	9.39663	2.23859	0.442332
Chalk	Lambourn	NH4_15	2	5	4.5	0.730067	0.551186	264.843	6.21712	23.5625	213.17	1.18696	5.92758	1.83244	0.1871	0.246537	0.788793	1.32454	8.68946	6.11238	4.61249	0.535518
Chalk	Lambourn	NH4_15	2	5	6	1.9531	1.17091	291.166	5.1427	28.2904	239.493	0.48876	14.2132	4.29493	0.0931388	0.492354	0.80608	1.66802	19.4733	2.06212	9.97723	0.481143
Chalk	Lambourn	NH4_15	2	5	9	8.47552	4.04508	287.655	4.60664	40.6226	235.982	1.75974	19.6548	16.5657	0.374362	0.474163	0.803957	2.09527	3.34243	2.21796	1.91506	0.487696
Chalk	Darent	NH4_15	2	1	1	3.20773	0.501022	447.446	6.81145	30.0996	179.792	1.48971	1.53014	4.20978	0.214332	0.0498192	0.393783	6.40238	7.3313	38.1452	5.20512	3.07894
Chalk	Darent	NH4_15	2	1	3	7.26491	2.18481	458.579	10.3091	39.381	190.926	3.029	3.4611	11.6345	0.287942	0.0861299	0.408015	3.32519	4.94585	21.2207	3.92381	2.90178
Chalk	Darent	NH4_15	2	1	4.5	10.1388	2.32592	459.912	5.94744	28.06	192.259	2.62487	3.06687	14.7906	0.432518	0.107111	0.409673	4.35903	2.62408	16.6722	2.75301	2.88194
Chalk	Darent	NH4_15	2	1	6	13.4126	3.46328	235.251	16.3582	59.407	52.4357	6.596	6.99215	20.3391	0.395159	0.115345	0.218435	3.8728	3.06126	15.3393	5.10865	7.15605
Chalk	Darent	NH4_15	2	1	9	31.6356	12.314	150.414	16.1724	68.5089	49.2417	3.67554	4.39091	56.2635	0.222727	0.0628107	0.320827	2.56908	6.97961	29.8417	5.60675	4.23389
Chalk	Darent	NH4_15	2	2	3	4.43285	0.665355	343.149	12.4255	39.1511	75.4958	5.54861	8.30225	5.76356	0.437618	0.207816	0.215608	6.66237	2.5702	7.62392	4.92314	7.27607
Chalk	Darent	NH4_15	2	2	4.5	4.25888	0.559397	380.309	31.485	95.3163	112.656	4.54113	4.89806	5.37768	0.141347	0.0503597	0.290298	7.61335	12.1496	37.7143	8.51953	4.88948
Chalk	Darent	NH4_15	2	2	6	18.1673	5.71781	324.521	14.6808	46.5295	56.8675	3.78882	4.76682	29.6029	0.252919	0.100398	0.171731	3.17732	5.90768	17.9207	7.77692	9.64615
Chalk	Darent	NH4_15	2	2	9	26.6172	9.20266	200.995	30.0705	107.202	40.9618	10.9645	26.4769	45.0225	0.357335	0.242043	0.19972	2.89234	3.59699	6.26299	5.80551	8.01404
Chalk	Darent	NH4_15	2	3	1	2.60957	0.694784	576.991	16.0936	41.4449	309.338	1.85142	8.47642	3.99914	0.11274	0.200432	0.5254	3.75594	15.7399	7.97843	8.77327	1.80662
Chalk	Darent	NH4_15	2	3	3	6.53632	1.45021	355.904	14.9914	38.5061	88.2504	2.62561	7.35793	9.43674	0.171638	0.187263	0.243002	4.50716	9.6524	8.68016	7.94139	6.23038
Chalk	Darent	NH4_15	2	3	4.5	5.91372	1.35121	370.231	17.5521	47.9743	102.578	2.08608	2.86798	8.61614	0.116474	0.058586	0.271523	4.37663	15.1713	32.1378	10.2686	5.36587
Chalk	Darent	NH4_15	2	3	6	11.3406	3.68594	327.55	18.1534	56.8111	59.8964	3.2604	27.2304	18.7125	0.176011	0.469729	0.179205	3.07672	9.36295	2.25778	9.26168	9.16042
Chalk	Darent	NH4_15	2	3	9	17.144	5.91217	121.663	13.0553	42.4867	43.9824	3.55283	9.76625	28.9683	0.266695	0.225269	0.354278	2.89978	5.4992	6.87828	4.57224	3.64528
Chalk	Darent	NH4_15	2	4	1	3.01923	0.510168	545.025	14.3237	37.4264	277.372	2.25893	4.09776	4.03956	0.154552	0.107299	0.498737	5.9181	10.9406	16.6395	6.47537	2.01013
Chalk	Darent	NH4_15	2	4	3	7.71238	1.69109	492.394	20.854	52.9669	224.741	3.84105	14.1486	11.0946	0.180504	0.261779	0.447296	4.5606	9.08007	5.64004	5.77569	2.47131
Chalk	Darent	NH4_15	2	4	4.5	10.5074	2.22755	514.111	27.5639	71.8291	246.458	5.99646	25.6898	14.9625	0.213197	0.350499	0.469798	4.71702	7.381	3.70616	4.81907	2.25714
Chalk	Darent	NH4_15	2	4	6	13.6367	4.78688	297.031	24.7176	69.3328	29.3775	6.46478	9.81524	23.2105	0.256314	0.138736	0.0969259	2.84876	5.80292	12.4159	12.2186	18.6343
Chalk	Darent	NH4_15	2	4	9	15.3847	5.35185	342.11	32.6884	69.9723	74.4563	2.41063	18.9072	26.0884	0.0722709	0.264806	0.213286	2.87465	25.6737	5.55271	16.5254	7.37709
Chalk	Darent	NH4_15	2	5	1	2.23945	0.362675	598.656	3.23672	52.9218	331.003	1.63978	3.76059	2.9648	0.496486	0.0696382	0.541852	6.17481	2.02831	26.7199	1.85968	1.69105
Chalk	Darent	NH4_15	2	5	3	6.25022	1.68658	384.62	10.1694	61.573	116.966	5.88595	6.04237	9.62339	0.567216	0.0961707	0.298027	3.70585	1.52599	18.7963	3.1184	4.71081
Chalk	Darent	NH4_15	2	5	4.5	5.22306	1.05983	410.111	10.8775	62.4842	142.458	3.16296	18.1823	7.34271	0.284964	0.285171	0.340416	4.92823	5.01843	5.01333	4.44679	3.87516
Chalk	Darent	NH4_15	2	5	6	25.3115	7.88308	378.116	17.7348	90.203	110.462	8.35812	26.6023	41.0777	0.461857	0.289017	0.286296	3.21087	2.33034	4.92	3.65806	4.98577
Chalk	Darent	NH4_15	2	5	9	11.3503	3.48423	281.184	18.7808	93.6434	13.5303	6.90867	53.6556	18.3188	0.360501	0.561519	0.0471567	3.25763	3.54783	1.56177	21.9798	40.4118
Chalk	Rib	NH4_15	2	1	1	0.854785	0.584328	220.749	11.3237	219.543	121.262	0.541203	11.6831	2.02344	0.046838	0.0521515	0.538332	1.46285	40.7004	36.3498	21.2078	1.71518
Chalk	Rib	NH4_15	2	1	3	5.39925	5.37136	172.785	11.7776	266.514	73.2973	0.791785	13.9424	16.142	0.0658835	0.0512675	0.415727	1.00519	28.3566	37.0111	15.5837	2.81085
Chalk	Rib	NH4_15	2	1	4.5	2.02506	2.7763	165.91	10.0275	242.425	66.422	0.520324	32.0912	7.57765	0.050852	0.129728	0.392343	0.729412	37.3298	13.4168	20.2137	3.09758
Chalk	Rib	NH4_15	2	1	6	1.19335	1.42287	146.506	12.6994	269.992	47.018	0.689095	15.8802	4.03908	0.0531767	0.057641	0.314511	0.838691	35.6104	32.6975	19.9848	4.35909
Chalk	Rib	NH4_15	2	1	9	1.73983	2.1123	111.884	14.473	283.371	12.3959	0.727462	88.8781	5.96442	0.049258	0.307373	0.108577	0.823667	38.6025	4.50675	27.5114	16.4202
Chalk	Rib	NH4_15	2	2	3	4.00036	4.7957	168.43	12.8214	277.605	68.9422	0.843764	44.4777	13.5918	0.0644926	0.157015	0.401136	0.834156	29.0113	10.7376	15.9986	2.98584
Chalk	Rib	NH4_15	2	2	4.5	4.04772	4.67906	144.257	11.8824	248.373	44.7696	0.556541	60.0398	13.4058	0.0459009	0.236898	0.304138	0.865071	41.5722	6.44246	23.0741	4.57596
Chalk	Rib	NH4_15	2	2	6	1.47679	1.76522	129.432	12.017	230.312	29.9441	0.529938	41.5254	5.00724	0.0432171	0.176695	0.226723	0.836602	44.278	9.31893	25.5497	6.82133
Chalk	Rib	NH4_15	2	2	9	3.56674	3.39809	177.204	14.8178	328.165	77.7162	1.03078	107.789	10.3629	0.0681725	0.32189	0.429797	1.04963	27.3374	4.2133	14.9954	2.65335
Chalk	Rib	NH4_15	2	3	1	0.455506	0.67576	249.203	18.4363	328.177	149.715	0.840864	16.1949	1.80703	0.044697	0.0483611	0.58876	0.674065	42.7458	39.3555	22.0714	1.39697
Chalk	Rib	NH4_15	2	3	3	3.55192	4.25063	230.583	13.8032	246.772	131.095	0.676305	35.4763	12.0532	0.0480163	0.140886	0.557168	0.835624	39.6525	12.1959	20.6211	1.58958
Chalk	Rib	NH4_15	2	3	4.5	6.76637	6.56061	156.081	11.5076	242.087	56.5931	0.448434	5.64383	19.8876	0.0381893	0.022847	0.355336	1.03136	50.3707	85.5387	26.9996	3.62847
Chalk	Rib	NH4_15	2	3	6	1.53548	1.86895	144.153	12.8422	277.564	86.6635	0.615449	78.8603	5.27339	0.0469656	0.278433	0.589166	0.821572	40.5844	5.18305	20.9895	1.39463
Chalk	Rib	NH4_15	2	3	9	3.23315	2.35221	133.633	12.459	274.041	41.0356	0.633562	89.4558	7.93757	0.0498347	0.319903	0.300935	1.37452	38.1327	4.25189	21.3893	4.64596
Chalk	Rib	NH4_15	2	4	1	1.15727	0.763978	264.87	10.6864	207.8	165.383	0.615234	13.313	2.68522	0.0564203	0.0627852	0.611903	1.51479	33.4483	29.8546	17.3584	1.26849
Chalk	Rib	NH4_15	2	4	3	5.11834	4.10801	222.152	8.36233	183.238	122.664	0.594157	30.2062	13.3344	0.0696305	0.161549	0.541119	1.24594	26.723	10.3801	14.2095	1.69604
Chalk	Rib	NH4_15	2	4	4.5	3.97841	4.48755	144.153	9.79459	212.04	44.6654	0.639964	61.9677	12.9535	0.0640317	0.2864	0.30365	0.886542	29.2345	4.98323	16.9105	4.58653
Chalk	Rib	NH4_15	2	4	6	1.18229	1.60138	133.633	9.20594	238.401	34.1454	0.693435	63.3423	4.38505	0.0738183	0.260382	0.250406	0.738295	25.0936	5.68103	15.5403	5.98704
Chalk	Rib	NH4_15	2	4	9	1.51302	2.14178	74.8919	9.77387	255.667	21.6438	0.559475	5.03443	5.79657	0.056097	0.0192976	0.28322	0.70643	33.6525	101.64	19.3571	5.06164
Chalk	Rib	NH4_15	2	5	1	0.357899	0.34067	208.177	11.6059	239.248	108.689	0.731373	13.6188	1.03924	0.061757	0.0557852	0.511657	1.05058	30.385	33.8518	16.1469	1.90887
Chalk	Rib	NH4_15	2	5	3	1.42549	3.19186	131.663	13.2364	241.632	32.1753	0.70749	2.11766	7.80921	0.0523815	0.00858872	0.239489	0.446603	36.1814	230.864	21.2663	6.35113
Chalk	Rib	NH4_15	2	5	4.5	6.37038	5.571	132.172	12.7588	239.853	32.684	0.562606	40.6239	17.5124	0.0432138	0.165983	0.242339	1.14349	44.2816	10.0495	25.2672	6.25291
Chalk	Rib	NH4_15	2	5	6	1.52007	1.52031	117.417	10.8724	232.339	17.9293	0.629784	76.7416	4.5607	0.0567664	0.323695	0.149643	0.999844	33.2321	4.17866	22.2986	11.3651
Chalk	Rib	NH4_15	2	5	9	18.8104	6.22143	144.054	12.7043	281.402	44.5664	0.664531	99.7891	31.2532	0.0512613	0.347522	0.303185	3.02348	37.0158	3.75503	20.8062	4.59664
Chalk	Pant	NH4_15	2	1	1	0.351717	0.193562	149.905	8.26613	235.262	114.589	1.87222	15.0504	0.738841	0.221963	0.0626934	0.749125	1.81708	7.01053	29.9013	3.84015	0.669783
Chalk	Pant	NH4_15	2	1	3	0.223645	0.419132	98.3604	7.99745	335.367	63.0448	1.61051	38.6808	1.06191	0.197351	0.113032	0.628138	0.53359	8.13423	15.6941	4.65912	1.18401
Chalk	Pant	NH4_15	2	1	4.5	0.41694	0.773663	73.838	11.4159	282.341	38.5224	2.43655	50.0525	1.96427	0.209166	0.173731	0.511281	0.538917	7.56177	9.51204	4.73675	1.91174
Chalk	Pant	NH4_15	2	1	6	0.881634	0.980234	81.9402	8.4755	277.389	46.6246	1.96615	44.6347	2.8421	0.22734	0.157692	0.557628	0.899412	6.79738	10.683	4.192	1.58662
Chalk	Pant	NH4_15	2	1	9	1.68006	1.5817	38.4978	9.02854	297.75	3.1822	1.42421	63.9159	4.84345	0.15459	0.21037	0.0810061	1.06219	10.9374	7.50705	16.8134	22.6895
Chalk	Pant	NH4_15	2	2	1	0.294712	0.377936	214.248	14.749	258.674	178.932	1.07286	2.17429	1.05058	0.0712862	0.00823742	0.818461	0.779795	26.0559	240.794	13.2498	0.443609
Chalk	Pant	NH4_15	2	2	3	0.183922	0.636464	94.1178	7.63742	306.697	58.8022	2.32099	43.988	1.45685	0.297819	0.140556	0.612277	0.288975	4.71549	12.2292	2.99099	1.2665
Chalk	Pant	NH4_15	2	2	4.5	0.202745	0.610144	203.851	11.748	327.732	168.535	1.96743	48.7579	1.42303	0.16412	0.145798	0.810223	0.33229	10.1862	11.7176	5.32733	0.468458
Chalk	Pant	NH4_15	2	2	6	4.06834	2.99688	63.4139	12.8089	295.749	28.0983	2.09356	8.82926	10.0621	0.160177	0.0292568	0.434232	1.35753	10.4862	66.3602	6.54603	2.60584
Chalk	Pant	NH4_15	2	2	9	3.22146	2.36854	43.3586	8.86459	500.06	8.04297	1.59979	9.31566	7.95853	0.17686	0.0182565	0.181789	1.3601	9.30838	107.55	9.15507	9.00176
Chalk	Pant	NH4_15	2	3	1	0.158549	0.164169	149.762	8.15425	273.17	114.446	1.24468	8.35814	0.486886	0.149589	0.0299849	0.748905	0.965767	11.37	64.7003	6.02026	0.670567
Chalk	Pant	NH4_15	2	3	3	0.912279	0.612658	130.728	9.9094	309.21	95.4123	1.8389	37.69	2.13759	0.18186	0.119453	0.715257	1.48905	8.99749	14.7429	4.89684	0.796197
Chalk	Pant	NH4_15	2	3	4.5	0.261673	0.582642	118.375	11.7715	473.356	83.0595	1.66859	3.99135	1.42696	0.138913	0.00826339	0.68763	0.449114	12.3975	240.031	6.65301	0.90854
Chalk	Pant	NH4_15	2	3	6	0.484486	0.676439	75.7892	14.3263	525.49	40.4736	2.88208	96.9055	1.83736	0.197151	0.180722	0.523348	0.716229	8.14453	9.06675	4.98304	1.82155
Chalk	Pant	NH4_15	2	3	9	2.41561	1.74712	40.5458	10.2948	495.377	5.23023	1.42095	101.107	5.90986	0.135265	0.20002	0.126416	1.38262	12.7858	7.99902	13.3033	13.8208
Chalk	Pant	NH4_15	2	4	3	0.472636	0.393686	100.377	8.54961	206.442	65.0611	1.26381	6.1675	1.26001	0.144864	0.0292778	0.635206	1.20054	11.806	66.3112	6.47731	1.14859
Chalk	Pant	NH4_15	2	4	4.5	0.679047	0.614843	72.2607	13.2852	241.263	36.9451	1.49731	55.6032	1.90873	0.110452	0.225858	0.50105	1.10442	16.1075	6.85511	9.04955	1.99162
Chalk	Pant	NH4_15	2	4	6	0.921287	1.05469	68.7003	9.1416	296.81	33.3847	1.85793	51.8187	3.03067	0.199174	0.171094	0.476228	0.873514	8.04145	9.68949	5.12056	2.19967
Chalk	Pant	NH4_15	2	4	9	4.19324	2.80841	57.3441	16.2499	376.597	22.0285	2.04716	9.32121	9.81007	0.12346	0.0242561	0.376463	1.4931	14.1996	80.4535	8.75608	3.31261
Chalk	Pant	NH4_15	2	5	1	0.298901	0.105715	120.62	11.3304	283.559	85.3042	1.63884	11.1946	0.510331	0.141748	0.0386895	0.693071	2.82743	12.1095	49.6937	6.49761	0.885706
Chalk	Pant	NH4_15	2	5	3	0.345537	0.398807	137.793	13.752	302.762	102.478	1.33984	37.5095	1.14315	0.0954801	0.121413	0.728832	0.866426	18.9468	14.4727	9.84545	0.744116
Chalk	Pant	NH4_15	2	5	4.5	0.787433	0.558095	80.674	13.737	315.942	45.3584	2.08743	50.307	1.90362	0.148917	0.156044	0.550999	1.41093	11.4303	10.8169	6.53003	1.62977
Chalk	Pant	NH4_15	2	5	6	2.45722	1.80467	63.5569	10.66	295.545	28.2413	1.38787	71.9592	6.06657	0.127591	0.23861	0.43546	1.36159	13.6751	6.38187	8.13399	2.59285
Chalk	Pant	NH4_15	2	5	9	4.1801	2.16175	38.4633	10.7631	316.755	3.14767	1.71185	103.433	8.50359	0.155867	0.320008	0.0801991	1.93367	10.8314	4.24984	16.8847	22.9379
Sand	Marden	NH4_15	2	1	1	1.38056	0.90047	89.4388	19.1131	42.3231	47.9156	1.71473	8.92438	3.18149	0.0879205	0.206646	0.525022	1.53315	20.7478	7.6784	11.2786	1.80937
Sand	Marden	NH4_15	2	1	3	7.5165	10.4897	86.3777	17.75	102.68	44.8545	4.37098	45.4726	28.496	0.241328	0.433999	0.508898	0.716558	6.28748	2.6083	4.10877	1.93006
Sand	Marden	NH4_15	2	1	4.5	9.33103	10.3403	54.3524	13.6412	31.8042	12.8292	11.4805	17.7997	30.0117	0.824772	0.548471	0.231316	0.90239	0.424912	1.6465	3.53554	6.64617
Sand	Marden	NH4_15	2	1	6	4.777	5.52237	41.8914	11.8501	59.1908	0.368167	3.19788	46.394	15.8217	0.264465	0.768127	0.00861284	0.865027	5.56244	0.603736	117.887	230.212
Sand	Marden	NH4_15	2	1	9	10.8408	9.40179	37.2544	13.6453	74.0452	1.82878	1.80024	59.1919	29.6444	0.129293	0.783415	0.0481073	1.15305	13.4688	0.552927	26.5213	39.5738
Sand	Marden	NH4_15	2	2	1	1.17859	0.94575	91.9551	15.0894	163.297	50.4319	2.21036	21.917	3.07009	0.143555	0.131531	0.537471	1.24619	11.9319	13.2055	6.82653	1.72113
Sand	Marden	NH4_15	2	2	3	3.51757	3.54742	77.7205	17.75	97.066	36.1973	3.99697	66.4581	10.6124	0.220678	0.670976	0.456422	0.991584	7.06298	0.980733	4.72245	2.38191
Sand	Marden	NH4_15	2	2	4.5	7.2397	7.81714	49.0457	13.6412	112.47	7.52247	13.3684	96.8521	22.874	0.9604	0.843915	0.150309	0.926132	0.0824656	0.369907	5.69418	11.3059
Sand	Marden	NH4_15	2	2	6	5.78326	6.74865	25.4377	11.8501	128.004	4.70973	4.49112	113.83	19.2806	0.371416	0.87149	0.181445	0.85695	3.3848	0.29492	6.20371	9.02262
Sand	Marden	NH4_15	2	2	9	8.67045	9.45241	31.9476	13.6453	114.332	2.53889	1.92228	98.6732	27.5753	0.138058	0.845779	0.0778811	0.917273	12.4867	0.364685	18.0834	23.6802
Sand	Marden	NH4_15	2	3	1	1.4388	0.998521	71.8335	19.7391	54.2151	30.3103	2.21559	4.34408	3.43584	0.109999	0.0785241	0.413513	1.44093	16.182	23.4699	9.50929	2.83661
Sand	Marden	NH4_15	2	3	3	4.66216	5.56698	100.178	45.4834	132.468	58.6548	4.31584	4.44073	15.7961	0.0929905	0.0328525	0.573796	0.837467	19.5076	58.8781	10.4966	1.48556
Sand	Marden	NH4_15	2	3	4.5	5.98556	9.29678	55.3021	13.6412	56.2509	13.7789	3.77949	41.7575	24.5791	0.271522	0.727496	0.244174	0.643832	5.36588	0.749156	5.77837	6.19087
Sand	Marden	NH4_15	2	3	6	5.08246	7.17378	47.3628	11.7566	72.9956	5.83955	3.67335	60.0143	19.43	0.306201	0.805719	0.120828	0.708477	4.53166	0.482254	9.54203	14.5524
Sand	Marden	NH4_15	2	3	9	13.0122	13.343	23.9053	18.2412	104.084	3.06259	1.11492	84.1261	39.6982	0.0598988	0.792086	0.125551	0.975209	31.3897	0.524979	22.6597	13.9297
Sand	Marden	NH4_15	2	4	1	1.78748	1.51026	97.6051	19.7872	56.7996	56.0819	2.69135	24.907	4.808	0.133295	0.429737	0.563088	1.18356	13.0044	2.65401	7.27811	1.55184
Sand	Marden	NH4_15	2	4	3	4.51756	5.20911	80.5992	25.0688	78.8519	39.076	4.23462	52.7074	14.9358	0.165541	0.655067	0.475122	0.867243	10.0816	1.05312	6.1455	2.20944
Sand	Marden	NH4_15	2	4	4.5	8.44084	8.22611	59.4003	17.6904	61.7162	17.877	5.61958	43.1452	24.8931	0.311309	0.685109	0.29494	1.0261	4.42449	0.919242	4.60277	4.78104
Sand	Marden	NH4_15	2	4	6	6.4857	7.24773	44.2567	15.3993	69.1874	2.73351	2.5195	52.7124	20.9812	0.160339	0.74664	0.0605295	0.89486	10.4736	0.678666	20.7576	31.0417
Sand	Marden	NH4_15	2	4	9	10.4844	9.31445	28.2863	27.3529	128.112	1.5231	1.05145	98.7444	29.1133	0.0376715	0.755348	0.0527689	1.1256	51.0906	0.647786	43.4959	35.9011
Sand	Marden	NH4_15	2	5	1	1.87064	1.13326	81.9304	20.3832	63.4088	40.4072	1.80988	21.0876	4.13716	0.0870168	0.325914	0.483325	1.65068	20.9841	4.13659	11.561	2.138
Sand	Marden	NH4_15	2	5	3	4.23807	6.85666	54.2351	15.9316	55.7926	12.7119	2.69833	39.0637	17.9514	0.165982	0.686157	0.229697	0.618096	10.0495	0.914787	8.37832	6.70712
Sand	Marden	NH4_15	2	5	4.5	7.24732	8.92443	93.4962	22.1597	72.6258	51.973	10.5446	49.4568	25.0962	0.466331	0.667362	0.544766	0.812076	2.2888	0.996876	1.98005	1.6713
Sand	Marden	NH4_15	2	5	6	6.47453	8.42557	46.0975	22.1552	90.1881	4.57426	5.50149	54.2748	23.3257	0.24335	0.58976	0.0972457	0.768438	6.21861	1.39121	12.3925	18.5665
Sand	Marden	NH4_15	2	5	9	8.85126	9.44484	112.965	28.4347	122.633	71.442	1.61783	92.3142	27.7409	0.0557584	0.737714	0.619776	0.937153	33.869	0.711079	17.548	1.22697
Sand	Hammer	NH4_15	2	1	3	0.40136	0.404933	290.501	16.2858	54.0872	207.606	0.420496	4.30678	1.21123	0.0253034	0.0780341	0.700356	0.991177	77.0408	23.6298	38.9482	0.855693
Sand	Hammer	NH4_15	2	1	4.5	0.360879	0.582689	161.3	12.4537	49.6571	78.4048	0.645699	10.3897	1.52626	0.0508111	0.205044	0.47636	0.619334	37.3615	7.75401	19.78	2.19851
Sand	Hammer	NH4_15	2	1	6	0.390337	0.677011	194.066	15.4508	55.4645	111.171	0.651546	17.4431	1.74436	0.0413256	0.308202	0.561395	0.57656	46.3961	4.48925	23.9793	1.56256
Sand	Hammer	NH4_15	2	1	9	3.91927	3.89472	130.353	14.8563	42.2917	47.4586	0.560292	15.3045	11.7087	0.0369599	0.354643	0.356794	1.0063	52.1128	3.63948	27.8591	3.60547
Sand	Hammer	NH4_15	2	2	3	0.477318	0.502298	208.417	13.465	49.6785	125.522	0.453057	4.80431	1.48191	0.0329741	0.0947738	0.590219	0.950268	58.6536	19.1029	30.0211	1.38857
Sand	Hammer	NH4_15	2	2	9	0.175219	0.534884	189.662	0.674004	42.5485	106.767	0.522635	10.4893	1.24499	0.759911	0.241595	0.551674	0.327583	0.631889	6.27833	1.12861	1.62533
Sand	Hammer	NH4_15	2	3	1	0.151933	0.454218	314.579	12.6639	45.773	231.684	0.440513	2.18848	1.06037	0.0340892	0.0468553	0.721759	0.334494	56.6697	40.6846	28.7203	0.771007
Sand	Hammer	NH4_15	2	3	3	0.392034	0.56321	268.027	12.4915	63.9417	185.132	0.416668	7.96751	1.51845	0.0326889	0.122114	0.676908	0.696071	59.1828	14.3782	30.0687	0.954612
Sand	Hammer	NH4_15	2	3	6	0.819899	1.00253	176.336	14.4606	55.1965	93.4413	0.497544	2.8933	2.82495	0.0337186	0.0513698	0.519306	0.817834	57.3144	36.9334	29.5829	1.85129
Sand	Hammer	NH4_15	2	4	3	0.393353	0.476453	219.501	13.6904	60.6422	136.606	0.444804	5.04079	1.34626	0.0318404	0.0814609	0.609902	0.825586	60.8132	22.5517	31.0462	1.27922
Sand	Hammer	NH4_15	2	4	4.5	0.836957	0.895545	202.453	12.0403	76.4319	119.558	0.503731	10.1517	2.62805	0.0410003	0.130164	0.578736	0.934579	46.7802	13.3652	24.118	1.45581
Sand	Hammer	NH4_15	2	4	6	0.855796	0.993472	186.709	14.2185	72.741	103.814	0.516073	10.8953	2.84274	0.0355699	0.146786	0.544901	0.861419	54.2274	11.6252	27.9489	1.67039
Sand	Hammer	NH4_15	2	4	9	0.295416	0.743668	194.571	18.3167	69.8079	111.676	0.564049	4.1716	1.78275	0.0301783	0.0585631	0.562482	0.397242	64.2727	32.1512	32.9142	1.55567
Sand	Hammer	NH4_15	2	5	6	0.615211	1.07295	210.461	13.4593	70.4994	127.566	0.416858	12.881	2.76111	0.0303522	0.179057	0.594004	0.573383	63.893	9.16963	32.63	1.36698
Sand	Hammer	NH4_15	2	5	9	0.485646	0.980923	165.452	13.2365	83.4453	82.5571	1.23084	27.3624	2.44749	0.0911288	0.32135	0.489	0.495091	19.947	4.22374	11.0185	2.08998
Sand	Medway	NH4_15	2	1	1	1.10764	0.291064	235.084	11.9224	22.2416	72.6461	0.513629	0.513629	1.68977	0.0422194	0.0226313	0.302841	3.80549	45.3716	86.3732	24.9879	4.60413
Sand	Medway	NH4_15	2	1	3	0.616589	0.38545	214.514	10.231	42.8555	52.0756	2.06672	22.8914	1.38749	0.197965	0.523469	0.237906	1.59966	8.1028	1.82066	7.25475	6.40669
Sand	Medway	NH4_15	2	1	4.5	6.00549	3.56074	326.979	14.9456	108.026	164.541	1.70182	4.52074	13.127	0.111591	0.0410115	0.493151	1.68658	15.9227	46.7668	8.9891	2.05555
Sand	Medway	NH4_15	2	1	6	9.62906	5.59063	247.251	14.9522	64.9663	84.8129	1.96332	49.0138	20.8103	0.12868	0.739361	0.336163	1.72236	13.5424	0.705039	8.74595	3.9495
Sand	Medway	NH4_15	2	1	9	12.2416	9.98114	232.908	14.1482	63.0598	70.4699	1.59399	18.0309	32.2038	0.110411	0.280215	0.296514	1.22647	16.1141	5.13736	10.4296	4.74505
Sand	Medway	NH4_15	2	2	1	0.956951	0.210865	263.556	4.8135	49.1892	101.118	1.07654	3.37817	1.37868	0.219177	0.0673036	0.375994	4.53822	7.12505	27.7161	5.22214	3.31923
Sand	Medway	NH4_15	2	2	3	3.84698	2.04289	236.376	2.63064	40.7989	73.9379	2.13941	18.504	7.93276	0.797	0.444471	0.306542	1.8831	0.50941	2.49973	2.5169	4.5244
Sand	Medway	NH4_15	2	2	4.5	5.9192	3.43872	320.191	2.40289	54.2805	157.753	2.2719	32.5744	12.7967	0.926577	0.58811	0.48283	1.72134	0.158482	1.40072	1.15036	2.14224
Sand	Medway	NH4_15	2	2	6	7.70486	4.80233	223.955	1.07189	49.025	61.5171	1.05045	45.236	17.3095	0.9604	0.904259	0.269191	1.6044	0.0824656	0.211757	2.75607	5.42967
Sand	Medway	NH4_15	2	2	9	6.47136	4.54147	202.576	1.72118	71.9342	40.1381	1.68676	10.82	15.5543	0.9604	0.147407	0.194175	1.42495	0.0824656	11.5679	4.19122	8.29996
Sand	Medway	NH4_15	2	3	1	1.015	0.271013	251.505	12.581	71.7718	89.0667	0.852007	3.16493	1.55702	0.0663675	0.0432151	0.347052	3.7452	28.1352	44.2801	15.949	3.76282
Sand	Medway	NH4_15	2	3	3	3.83704	2.37902	234.468	16.315	57.5072	72.03	2.79869	16.2526	8.59508	0.168111	0.276966	0.301062	1.61287	9.89692	5.22109	7.27004	4.64316
Sand	Medway	NH4_15	2	3	4.5	5.16635	2.77285	259.922	16.633	109.112	97.4832	3.5906	43.4231	10.7121	0.211555	0.39001	0.367548	1.86319	7.45382	3.12808	5.44764	3.44147
Sand	Medway	NH4_15	2	3	6	7.4859	5.66343	252.034	16.8307	92.4565	89.5957	1.72448	74.1134	18.8128	0.100412	0.78557	0.348381	1.32179	17.918	0.545921	10.8294	3.74084
Sand	Medway	NH4_15	2	3	9	5.3256	3.82646	241.056	16.8731	81.0263	78.6173	3.46066	62.8701	12.9785	0.200997	0.760404	0.319615	1.39178	7.95039	0.630181	6.10396	4.25753
Sand	Medway	NH4_15	2	4	1	1.07757	0.219827	245.364	14.0245	40.716	82.9258	0.95815	3.57109	1.51722	0.0669534	0.0859532	0.331211	4.90188	27.8715	21.2685	15.955	4.03845
Sand	Medway	NH4_15	2	4	3	3.33549	1.63806	234.06	13.9258	68.0522	71.6217	2.48011	19.2395	6.61161	0.174532	0.277063	0.299877	2.03624	9.45919	5.21858	7.06429	4.66939
Sand	Medway	NH4_15	2	4	4.5	4.60705	2.39937	234.135	13.9967	78.0339	71.6972	2.56592	28.9745	9.40579	0.179657	0.36388	0.300097	1.9201	9.1323	3.49631	6.89841	4.66452
Sand	Medway	NH4_15	2	4	6	9.09833	4.81036	246.396	15.161	57.5824	83.9582	2.06669	36.5183	18.719	0.13359	0.621508	0.33393	1.8914	12.9712	1.21798	8.48023	3.98929
Sand	Medway	NH4_15	2	4	9	14.5218	8.57461	209.248	13.2401	44.4466	46.8097	2.7861	30.5823	31.671	0.20622	0.674308	0.219231	1.69358	7.69839	0.966005	7.4106	7.12282
Sand	Medway	NH4_15	2	5	1	0.880141	0.128797	234.886	8.93576	39.9418	72.4481	0.684015	1.66538	1.13773	0.0750172	0.0408612	0.30227	6.83355	24.6606	46.9462	14.6386	4.6166
Sand	Medway	NH4_15	2	5	3	3.66648	2.02306	230.815	8.42015	47.9817	68.3767	2.1605	33.8434	7.7126	0.251455	0.691233	0.290316	1.81234	5.95372	0.89338	5.42139	4.88905
Sand	Medway	NH4_15	2	5	4.5	4.94526	3.10213	229.137	7.92129	58.4492	66.6986	2.66945	40.3615	11.1495	0.330257	0.676728	0.285264	1.59415	4.05589	0.955397	4.53346	5.01104
Sand	Medway	NH4_15	2	5	6	8.06537	5.1796	213.632	7.41109	60.853	51.1942	1.81751	53.0341	18.4246	0.240337	0.854082	0.234844	1.55714	6.32164	0.341697	6.41897	6.51629
Sand	Medway	NH4_15	2	5	9	11.6797	8.0012	216.285	6.06027	51.3064	53.8472	1.51623	11.285	27.6821	0.245188	0.215555	0.243984	1.45974	6.15702	7.27839	6.17713	6.19725
Chalk	Stour2	NH4_15	2	1	1	0.473238	0.349561	973.87	24.0775	55.3072	546.883	1.60898	2.0332	1.17236	0.0654887	0.0360267	0.550326	1.35381	28.5396	53.5145	15.0869	1.63421
Chalk	Stour2	NH4_15	2	1	3	0.501731	0.59475	699.449	21.2871	49.749	272.462	1.89383	5.69491	1.69123	0.0871868	0.112183	0.381747	0.8436	20.9393	15.8279	12.0892	3.23907
Chalk	Stour2	NH4_15	2	1	4.5	0.720416	0.626165	860.5	27.8626	64.1993	433.513	3.04182	6.15372	1.97275	0.106989	0.0939362	0.493716	1.15052	16.6935	19.291	9.37221	2.05091
Chalk	Stour2	NH4_15	2	1	6	2.15611	3.24025	531.275	40.2776	93.3725	104.288	2.14076	7.8743	8.63661	0.052087	0.0826454	0.192372	0.665413	36.3973	22.1998	22.3969	8.3965
Chalk	Stour2	NH4_15	2	1	9	0.960094	1.2663	376.279	15.7634	36.9514	6.11659	1.52871	9.22238	3.49269	0.0950388	0.244589	0.0159304	0.758189	19.044	6.17697	71.2953	123.546
Chalk	Stour2	NH4_15	2	2	1	0.387872	0.492367	986.35	28.6873	68.3969	559.364	1.29142	2.11302	1.37261	0.0441167	0.0302756	0.555762	0.78777	43.3343	64.0598	22.4665	1.59866
Chalk	Stour2	NH4_15	2	2	3	0.324204	0.518438	798.672	23.6412	52.8786	371.685	1.78296	2.81289	1.36108	0.0739093	0.0521314	0.456071	0.625348	25.0602	36.3646	13.7227	2.38528
Chalk	Stour2	NH4_15	2	2	4.5	0.309332	0.60794	815.877	39.4133	85.4398	388.89	1.98708	5.46223	1.52521	0.0494081	0.0626521	0.46712	0.50882	38.4792	29.9223	20.3804	2.28155
Chalk	Stour2	NH4_15	2	2	6	0.460429	0.580126	483.362	38.4914	85.402	56.375	2.52923	10.9333	1.62068	0.0643949	0.125461	0.114298	0.793671	29.0584	13.9413	22.2782	15.4981
Chalk	Stour2	NH4_15	2	2	9	2.34261	2.38879	410.629	24.2501	59.5761	6.9905	0.826796	10.8508	7.1202	0.0334126	0.178491	0.0166834	0.980668	57.8576	9.20503	87.8686	117.88
Chalk	Stour2	NH4_15	2	3	1	0.301339	0.243379	767.388	29.0489	65.7566	340.401	1.67663	2.56713	0.788098	0.0565633	0.0382591	0.434712	1.23815	33.3586	50.2751	17.9797	2.60074
Chalk	Stour2	NH4_15	2	3	3	0.365891	0.519362	1156.37	32.2118	74.8695	729.38	1.92904	4.49067	1.40461	0.0586884	0.0587804	0.618136	0.704502	32.0783	32.025	16.6569	1.23553
Chalk	Stour2	NH4_15	2	3	4.5	0.300901	0.36419	1080.01	41.2373	92.1251	653.02	1.87995	8.93554	1.02928	0.0446768	0.0950537	0.592551	0.826219	42.766	19.0407	22.0706	1.37523
Chalk	Stour2	NH4_15	2	3	6	0.73414	1.10346	597.485	42.3441	94.7918	170.498	2.24756	18.5002	2.94107	0.0520169	0.191263	0.279652	0.665305	36.449	8.45681	20.8004	5.15174
Chalk	Stour2	NH4_15	2	3	9	1.46664	1.49326	340.239	27.6166	61.6465	6.2711	0.797006	28.5105	4.45315	0.0282825	0.453234	0.0180628	0.982179	68.715	2.41273	88.7198	108.725
Chalk	Stour2	NH4_15	2	4	1	0.373564	0.28859	766.525	30.0712	74.0088	339.538	1.8894	4.0639	0.950744	0.0615742	0.0538128	0.434099	1.29444	30.4811	35.1659	16.5442	2.60725
Chalk	Stour2	NH4_15	2	4	3	0.748873	0.877298	711.503	29.8587	76.1544	284.516	2.51532	5.37448	2.50347	0.0825562	0.069162	0.391883	0.853613	22.2259	26.9176	12.6647	3.10357
Chalk	Stour2	NH4_15	2	4	4.5	0.333891	0.537683	981.092	43.3763	104.621	554.105	1.779	5.25713	1.40926	0.040193	0.0492442	0.553488	0.620981	47.7599	38.6139	24.6867	1.61345
Chalk	Stour2	NH4_15	2	4	6	1.09617	1.21277	557.156	62.4227	144.549	130.169	2.75715	10.2676	3.52172	0.0432857	0.0696115	0.228959	0.903857	44.2047	26.7309	25.4699	6.7352
Chalk	Stour2	NH4_15	2	4	9	1.14379	1.23205	353.223	30.0381	78.6073	6.19783	0.433167	9.21815	3.60789	0.0141322	0.114923	0.0171956	0.928359	139.521	15.4029	126.915	114.309
Chalk	Stour2	NH4_15	2	5	1	0.333919	0.343029	879.779	34.6739	81.9704	452.792	1.73365	2.52184	1.01998	0.0489987	0.03015	0.504373	0.973443	38.8174	64.3351	20.3914	1.96532
Chalk	Stour2	NH4_15	2	5	3	0.483092	0.627165	581.171	34.3534	80.157	154.184	1.90155	3.91477	1.73742	0.0542454	0.0478621	0.259994	0.770279	34.8695	39.7867	20.281	5.6925
Chalk	Stour2	NH4_15	2	5	4.5	1.96599	2.69854	799.316	77.1656	181.918	372.329	2.62062	8.37478	7.36307	0.0332818	0.0451153	0.456493	0.728538	58.0929	42.3308	30.2371	2.38122
Chalk	Stour2	NH4_15	2	5	6	0.994123	1.78389	476.954	66.5225	155.532	49.9676	3.50769	13.4954	4.56191	0.0516748	0.0850335	0.102669	0.557277	36.7036	21.5201	27.0919	17.4801
Chalk	Stour2	NH4_15	2	5	9	8.96688	11.7822	191.579	26.3517	66.0138	5.2601	0.893636	11.8484	32.5312	0.0332337	0.175894	0.0269075	0.761055	58.1799	9.37051	65.2543	72.3288
Chalk	Stour1	NH4_15	2	1	1	0.595867	0.563704	822.523	13.5944	37.945	395.536	0.860471	2.64837	1.72327	0.0620299	0.0683989	0.471264	1.05706	30.2425	27.2402	16.2432	2.2439
Chalk	Stour1	NH4_15	2	1	3	1.26835	1.95631	881.705	16.0905	37.6741	454.718	0.740974	4.64419	5.18097	0.0451293	0.120807	0.505412	0.648338	42.3171	14.5553	22.1371	1.95717
Chalk	Stour1	NH4_15	2	1	4.5	0.837326	0.912963	737.09	16.9293	41.8536	310.104	0.897428	4.41243	2.66325	0.05195	0.103317	0.412299	0.917153	36.4985	17.358	19.6747	2.85085
Chalk	Stour1	NH4_15	2	1	6	1.61403	2.67267	893.56	21.5786	58.8178	466.573	0.818898	11.4926	6.95937	0.0371905	0.191486	0.511708	0.603903	51.7772	8.44465	26.8428	1.90848
Chalk	Stour1	NH4_15	2	1	9	1.57932	2.02679	600.314	20.886	54.354	173.327	0.619882	10.2872	5.63291	0.0290858	0.185478	0.282952	0.779224	66.7622	8.78294	35.9153	5.06832
Chalk	Stour1	NH4_15	2	2	1	0.630429	0.771477	863.598	15.5366	40.0622	436.611	0.652281	3.69219	2.17338	0.0411439	0.0903182	0.495461	0.817172	46.6099	20.1439	24.3233	2.03665
Chalk	Stour1	NH4_15	2	2	3	0.64876	1.0482	925.232	18.9045	46.4869	498.245	1.23381	3.20161	2.74516	0.06396	0.0674939	0.527738	0.618927	29.2696	27.6323	15.5297	1.78976
Chalk	Stour1	NH4_15	2	2	4.5	3.96504	5.86381	777.798	19.5891	49.3658	350.811	1.58749	13.7874	15.6927	0.0794186	0.273705	0.442011	0.676189	23.183	5.30715	12.8539	2.52478
Chalk	Stour1	NH4_15	2	2	6	1.14304	1.82911	866.668	32.4378	90.8914	439.681	0.992101	12.7295	4.80125	0.0299731	0.13725	0.497177	0.624917	64.7266	12.5719	33.3747	2.02271
Chalk	Stour1	NH4_15	2	2	9	0.662534	0.866298	507.227	15.1137	42.1587	80.2405	1.05338	26.5041	2.39513	0.0683028	0.6161	0.15503	0.764787	27.2814	1.24622	19.091	10.9007
Chalk	Stour1	NH4_15	2	3	1	0.638008	0.647822	870.655	13.9365	35.0617	443.668	0.761345	1.73125	1.93365	0.053537	0.0483897	0.499388	0.98485	35.3573	39.3311	18.6811	2.0049
Chalk	Stour1	NH4_15	2	3	3	0.800425	1.35681	607.739	17.7959	45.7283	180.752	0.71634	3.6738	3.51404	0.039448	0.078733	0.291469	0.589933	48.6997	23.4023	26.7807	4.86178
Chalk	Stour1	NH4_15	2	3	4.5	1.23926	1.9106	692.265	22.8108	60.4649	265.278	1.26537	11.6589	5.06046	0.0543631	0.188965	0.375539	0.64862	34.7897	8.58396	19.0577	3.32568
Chalk	Stour1	NH4_15	2	3	6	7.09179	3.45596	607.464	22.0992	59.564	180.477	1.16324	17.5594	14.0037	0.0515844	0.288902	0.291157	2.05204	36.7714	4.92276	20.8203	4.86914
Chalk	Stour1	NH4_15	2	4	1	0.658188	0.593126	971.513	14.0478	40.4193	544.527	0.771461	3.73174	1.84444	0.0538186	0.0904792	0.549283	1.10969	35.1619	20.1045	18.4015	1.64111
Chalk	Stour1	NH4_15	2	4	3	3.59352	5.55406	893.64	16.903	42.6787	466.653	0.654165	3.2158	14.7016	0.0379271	0.0738421	0.51175	0.647008	50.7327	25.0848	26.3204	1.90816
Chalk	Stour1	NH4_15	2	4	4.5	2.08829	3.16868	618.444	25.6998	68.4685	191.457	0.88154	14.6708	8.42566	0.0336155	0.209985	0.303387	0.659042	57.4964	7.5245	31.0443	4.59224
Chalk	Stour1	NH4_15	2	4	6	2.23068	3.1098	582.863	36.7566	113.169	155.876	0.978431	13.3776	8.45028	0.0260868	0.115844	0.262083	0.717305	74.6672	15.2645	40.1492	5.63116
Chalk	Stour1	NH4_15	2	5	1	0.830676	0.923793	907.819	13.6983	37.7593	480.832	1.05399	2.5051	2.67826	0.0754044	0.065017	0.519063	0.899202	24.5237	28.7612	13.1884	1.85309
Chalk	Stour1	NH4_15	2	5	3	3.62179	6.37579	909.968	19.1861	49.8605	482.981	0.828258	1.46877	16.3734	0.0423063	0.0288685	0.520152	0.568054	45.2743	67.2797	23.5596	1.84503
Chalk	Stour1	NH4_15	2	5	4.5	1.30988	2.56782	700.891	18.7545	47.032	273.904	0.737691	4.12375	6.44553	0.0385475	0.0859261	0.382978	0.510115	49.8841	21.2758	26.5532	3.22223
Chalk	Stour1	NH4_15	2	5	6	1.27354	1.77611	730.789	19.8725	51.3574	303.802	0.818074	10.8198	4.82575	0.0403428	0.206463	0.407404	0.717037	47.5751	7.68696	25.2421	2.90914
Sand	Broadstone	NH4_15	2	1	1	0.315829	0.1164	179.306	33.9544	163.114	112.714	0.448261	15.3373	0.548628	0.0129378	0.0921476	0.616039	2.71332	152.586	19.7043	76.9162	1.24655
Sand	Broadstone	NH4_15	2	1	3	0.253858	0.109169	97.604	8.95182	64.9524	34.1866	0.454807	38.1672	0.472195	0.0497899	0.575866	0.343253	2.32537	38.1688	1.47303	20.9977	3.82661
Sand	Broadstone	NH4_15	2	1	9	0.146407	0.158005	112.197	6.35489	29.3042	58.5214	0.544859	22.4904	0.462417	0.0840238	0.752128	0.511164	0.926598	21.8028	0.65912	11.8577	1.91263
Sand	Broadstone	NH4_15	2	3	3	0.588922	0.452643	470.183	27.1398	231.771	148.77	0.703957	65.074	1.49421	0.0254195	0.275153	0.31008	1.30107	76.6798	5.26869	40.5649	4.44994
Sand	Broadstone	NH4_15	2	3	9	0.232299	0.253241	89.7981	15.6467	60.0253	19.6644	0.614742	43.491	0.738781	0.0385032	0.710054	0.214605	0.917306	49.9438	0.816688	28.6316	7.31943
Chalk	Wylye	NH4_15	2	1	4.5	16.602	4.27862	541.296	44.8531	63.5096	362.112	0.583864	10.9062	25.1592	0.0127569	0.168291	0.655592	3.88022	154.778	9.88416	77.9142	1.05068
Chalk	Wylye	NH4_15	2	2	4.5	12.5537	2.10708	583.965	59.7259	94.2783	363.809	0.823095	11.0866	16.7678	0.0135056	0.115243	0.610538	5.95785	146.087	15.3547	73.6814	1.2758
Chalk	Wylye	NH4_15	2	2	7.5	10.1226	2.3664	423.089	62.1085	120.801	228.666	0.713025	12.433	14.8554	0.0112507	0.100863	0.529659	4.27765	175.767	17.8289	88.7713	1.77602
Chalk	Wylye	NH4_15	2	2	9	15.3381	3.90479	408.967	62.9941	132.483	211.586	1.53055	29.3059	23.1477	0.0238107	0.216781	0.507019	3.92802	81.9957	7.22592	41.9702	1.94462
Chalk	Wylye	NH4_15	2	3	4.5	4.30777	0.777922	488.925	51.1601	77.8643	284.934	0.699658	2.15323	5.86361	0.0134023	0.0271005	0.571122	5.53754	147.228	71.7994	74.3648	1.50188
Chalk	Wylye	NH4_15	2	3	6	13.5662	2.96458	297.489	55.3753	94.7084	102.164	0.761591	2.19431	19.4953	0.0134782	0.0227058	0.336552	4.57608	146.388	86.0833	75.1652	3.94262
Chalk	Wylye	NH4_15	2	3	7.5	5.11708	1.58669	380.865	75.8052	149.889	147.725	1.95243	8.2679	8.29045	0.0252408	0.054057	0.380109	3.22501	77.2369	34.998	40.2493	3.26165
Chalk	Wylye	NH4_15	2	3	9	8.60212	1.26934	495.447	77.2849	168.438	277.757	2.12379	9.55233	11.1408	0.0269304	0.0555769	0.549405	6.77687	72.2654	33.9861	36.9529	1.6403
Chalk	Wylye	NH4_15	2	4	7.5	8.37965	3.19476	361.029	62.2705	115.845	162.203	1.42573	4.72002	14.7692	0.0224379	0.0399296	0.440294	2.62294	87.1348	48.0882	44.8386	2.54242
Chalk	Wylye	NH4_15	2	4	9	18.7297	3.62907	349.925	61.4	125.618	164.548	2.76175	9.85559	25.9878	0.04408	0.0768875	0.460833	5.16101	43.3721	24.012	22.856	2.33997
Chalk	Wylye	NH4_15	2	5	6	16.3056	2.52821	357.766	46.525	57.6247	176.153	0.814511	0.814511	21.362	0.0171568	0.0138521	0.48252	6.44949	114.572	142.383	58.3584	2.1449
Chalk	Wylye	NH4_15	2	5	7.5	5.98795	0.710147	333.77	62.8747	106.177	134.993	0.903923	0.903923	7.40824	0.014089	0.00834306	0.396362	8.43198	139.954	237.72	71.5001	3.04589
Sand	Nadder	NH4_15	2	1	1	0.942395	0.874846	221.819	4.86086	62.0599	203.362	1.23029	10.309	2.69209	0.248039	0.162792	0.898454	1.07721	6.06326	10.2856	3.14465	0.226046
Sand	Nadder	NH4_15	2	1	3	2.92601	3.09519	90.5859	8.75035	199.655	72.7567	3.40885	40.2797	9.11638	0.381776	0.197712	0.787116	0.945342	3.23868	8.11572	1.8898	0.540921
Sand	Nadder	NH4_15	2	1	4.5	3.09084	4.66141	61.55	6.89682	246.496	43.8382	1.94441	58.064	12.4137	0.276289	0.230847	0.697993	0.663071	5.23879	6.66375	3.05207	0.865357
Sand	Nadder	NH4_15	2	1	6	2.13378	3.28015	57.0013	9.1718	334.393	38.4988	2.41502	82.5633	8.69408	0.258043	0.241967	0.661894	0.650514	5.75066	6.26559	3.38614	1.02163
Sand	Nadder	NH4_15	2	1	7.5	2.66578	3.80071	43.4766	7.35946	273.887	25.2298	1.45032	66.3463	10.2672	0.193128	0.237395	0.568701	0.701389	8.35582	6.42478	4.9363	1.51678
Sand	Nadder	NH4_15	2	2	1	0.641889	0.950087	107.361	5.67865	92.0068	88.6784	0.697536	12.9895	2.54206	0.120378	0.138356	0.809466	0.675611	14.6143	12.4555	7.54254	0.470765
Sand	Nadder	NH4_15	2	2	3	2.57507	3.55023	72.6789	6.69752	175.251	54.8356	1.52512	36.5796	9.67553	0.223159	0.204552	0.739402	0.725324	6.9622	7.77744	3.83355	0.704889
Sand	Nadder	NH4_15	2	2	4.5	3.10254	3.32997	45.2928	7.03171	208.376	28.3728	1.65797	45.8283	9.76248	0.231069	0.215532	0.613902	0.931704	6.65542	7.27937	3.95663	1.25785
Sand	Nadder	NH4_15	2	2	6	3.79477	4.68954	34.7926	8.18225	340.537	17.96	1.52144	78.1799	13.1739	0.182225	0.224986	0.505878	0.8092	8.97546	6.88943	5.46449	1.95352
Sand	Nadder	NH4_15	2	2	7.5	6.38122	6.93211	36.5603	8.19445	330.866	19.0953	1.35153	84.3934	20.2454	0.161633	0.249967	0.51185	0.920531	10.3737	6.00105	6.14055	1.90739
Sand	Nadder	NH4_15	2	3	1	0.661647	0.974033	130.003	5.44259	77.0448	111.696	0.902126	15.689	2.60971	0.162438	0.199562	0.841998	0.679287	10.3124	8.02192	5.34385	0.375302
Sand	Nadder	NH4_15	2	3	3	0.0957417	0.658079	93.9307	6.18766	156.406	75.8468	1.49581	35.6165	1.4119	0.236906	0.223164	0.791327	0.145487	6.44218	6.96203	3.48479	0.527401
Sand	Nadder	NH4_15	2	3	4.5	2.41701	2.5041	62.108	7.6914	213.755	42.5586	1.95408	56.5278	7.42521	0.24898	0.259162	0.671531	0.965224	6.03278	5.71719	3.50552	0.978268
Sand	Nadder	NH4_15	2	3	6	1.70793	2.78175	42.7161	7.83498	274.313	25.2153	1.84459	54.5515	7.27143	0.230721	0.194888	0.578494	0.613975	6.66846	8.2623	4.06286	1.45726
Sand	Nadder	NH4_15	2	3	7.5	2.5779	2.64883	18.3258	6.2385	268.662	0.981203	0.750529	70.3632	7.87557	0.1179	0.256664	0.0524713	0.973222	14.9635	5.79229	25.5398	36.1161
Sand	Nadder	NH4_15	2	4	1	1.06284	1.16342	147.097	4.97424	82.0509	129.275	0.699639	12.7453	3.38968	0.137839	0.152227	0.861264	0.913544	12.5096	11.1383	6.4159	0.322168
Sand	Nadder	NH4_15	2	4	3	1.74452	2.73528	94.637	5.6361	134.317	76.2902	1.13104	29.5333	7.21509	0.196663	0.215479	0.790012	0.637786	8.16966	7.28163	4.35063	0.531606
Sand	Nadder	NH4_15	2	4	4.5	1.54539	1.9448	73.1975	6.7634	169.482	55.3924	1.09455	37.0881	5.43499	0.158598	0.214455	0.741617	0.794628	10.6105	7.32596	5.65367	0.69681
Sand	Nadder	NH4_15	2	4	6	1.26783	1.75607	57.5392	9.65816	265.894	39.2971	1.70022	58.8382	4.77998	0.172519	0.216859	0.669304	0.721971	9.59293	7.22258	5.29055	0.988178
Sand	Nadder	NH4_15	2	4	7.5	1.87231	2.88835	22.3222	7.11835	314.804	4.17538	0.99026	72.5309	7.64901	0.136331	0.225792	0.18331	0.648229	12.6701	6.8577	10.7903	8.91051
Sand	Nadder	NH4_15	2	4	9	7.96809	8.44871	40.5365	8.25502	318.092	22.5185	2.23605	67.3016	24.8655	0.265454	0.207347	0.544401	0.943113	5.53427	7.64565	3.60401	1.67376
Sand	Nadder	NH4_15	2	5	1	0.427738	0.614555	166.821	4.60726	58.9635	148.803	0.675111	8.72744	1.65685	0.143601	0.145054	0.874152	0.696012	11.9275	11.788	6.10769	0.287931
Sand	Nadder	NH4_15	2	5	3	2.57134	2.58961	149.414	5.84278	109.671	131.66	1.20516	22.6426	7.75057	0.202139	0.202331	0.863554	0.992945	7.89419	7.88478	4.1051	0.31601
Sand	Nadder	NH4_15	2	5	4.5	1.00042	1.59903	93.1783	6.65581	202.223	76.0569	1.77605	47.3633	4.19847	0.261506	0.229529	0.799927	0.625643	5.64801	6.71348	3.07412	0.50023
Sand	Nadder	NH4_15	2	5	6	1.63749	2.20554	80.406	7.6483	268.035	62.1688	1.89549	58.2182	6.04858	0.242875	0.21286	0.757722	0.742444	6.23469	7.39586	3.43709	0.639491
Sand	Nadder	NH4_15	2	5	7.5	2.89913	2.83809	116.06	8.82553	305.315	97.9676	2.14475	73.2464	8.57531	0.238156	0.235106	0.827229	1.02151	6.39786	6.5068	3.40779	0.417711
Sand	Nadder	NH4_15	2	5	9	4.63529	5.69152	60.9033	10.4432	377.2	42.1496	2.65704	84.0637	16.0183	0.249341	0.218405	0.678233	0.814421	6.02116	7.1573	3.485	0.948838
