# Supplementary material for: Coupled nitrification and N2 gas production as a cryptic process in oxic riverbeds
Source: Nat Commun. 2021 Feb 22;12:1217. doi: 10.1038/s41467-021-21400-3 (PMC7900231; doi:10.1038/s41467-021-21400-3)
Supplement: Supplementary file 5 — Source Data [file 41467_2021_21400_MOESM5_ESM.xlsx]

## Sheet: Figure 1a
Study	Time (h)	Treatment	Treatment code	Total 15N-N2 [mean (nmol g-1)]	Total 15N-N2 [s.e. (nmol g-1)]
4 rivers	0	NH4_15	1	0.301713	0.0836613
4 rivers	0.5	NH4_15	1	1.2009	0.227327
4 rivers	1	NH4_15	1	2.01474	0.380221
4 rivers	3	NH4_15	1	7.87151	1.6624
4 rivers	4.5	NH4_15	1	9.64558	2.31632
4 rivers	6	NH4_15	1	13.2582	2.56405
4 rivers	9	NH4_15	1	19.5858	3.62006
4 rivers	12	NH4_15	1	20.9542	3.08012
4 rivers	0	NH4_15_plus_NO2_14	3	1.00626	0.291097
4 rivers	0.5	NH4_15_plus_NO2_14	3	1.32783	0.30294
4 rivers	1	NH4_15_plus_NO2_14	3	2.00862	0.39567
4 rivers	3	NH4_15_plus_NO2_14	3	7.54611	1.5857
4 rivers	4.5	NH4_15_plus_NO2_14	3	9.40701	2.08342
4 rivers	6	NH4_15_plus_NO2_14	3	13.5392	2.4375
4 rivers	9	NH4_15_plus_NO2_14	3	20.6584	3.93288
4 rivers	12	NH4_15_plus_NO2_14	3	22.1686	3.64784
4 rivers	0	NH4_15_plus_ATU	2	0.328877	0.0628956
4 rivers	3	NH4_15_plus_ATU	2	0.609202	0.22528
4 rivers	6	NH4_15_plus_ATU	2	0.884816	0.15309
4 rivers	12	NH4_15_plus_ATU	2	1.63952	0.318198
4 rivers	0	NH4_15_plus_NO2_14_plus_ATU	4	0.475338	0.126171
4 rivers	3	NH4_15_plus_NO2_14_plus_ATU	4	0.445824	0.0772015
4 rivers	6	NH4_15_plus_NO2_14_plus_ATU	4	0.862369	0.168636
4 rivers	12	NH4_15_plus_NO2_14_plus_ATU	4	2.19789	0.484114
12 rivers	0	NH4_15	1	0.321835	0.0490651
12 rivers	0.5	NH4_15	1	0.91331	0.0954192
12 rivers	1	NH4_15	1	1.68549	0.147671
12 rivers	3	NH4_15	1	6.59686	0.75037
12 rivers	4.5	NH4_15	1	8.3391	1.00779
12 rivers	6	NH4_15	1	10.1218	1.15436
12 rivers	7.5	NH4_15	1	13.4376	2.69204
12 rivers	9	NH4_15	1	15.344	1.65684
12 rivers	12	NH4_15	1	15.856	2.00407
12 rivers	0	NH4_15_plus_ATU	2	0.321686	0.0552202
12 rivers	0.5	NH4_15_plus_ATU	2	0.222638	0.0614265
12 rivers	1	NH4_15_plus_ATU	2	0.231291	0.0609842
12 rivers	3	NH4_15_plus_ATU	2	0.449544	0.0869296
12 rivers	4.5	NH4_15_plus_ATU	2	0.285635	0.0513913
12 rivers	6	NH4_15_plus_ATU	2	0.589819	0.0760868
12 rivers	9	NH4_15_plus_ATU	2	0.480065	0.0811486
12 rivers	12	NH4_15_plus_ATU	2	0.918464	0.157656

## Sheet: Figure 1b
Study	River	Replicate	Treatment	Treatment code	Proportion of 15N recovered as 15N2 gas (%)	Proportion of 15N recovered as 15NOx- (%)
12 rivers	Lambourn	1	NH4_15	1	66.0708	33.9292
12 rivers	Lambourn	2	NH4_15	1	74.0048	25.9952
12 rivers	Lambourn	3	NH4_15	1	81.6634	18.3366
12 rivers	Lambourn	4	NH4_15	1	78.8196	21.1804
12 rivers	Lambourn	5	NH4_15	1	59.7293	40.2707
12 rivers	Darent	1	NH4_15	1	88.405	11.595
12 rivers	Darent	2	NH4_15	1	80.8823	19.1177
12 rivers	Darent	3	NH4_15	1	73.2385	26.7615
12 rivers	Darent	4	NH4_15	1	75.1635	24.8365
12 rivers	Darent	5	NH4_15	1	71.3098	28.6902
12 rivers	Wylye	1	NH4_15	1	80.4269	19.5731
12 rivers	Wylye	2	NH4_15	1	76.5472	23.4528
12 rivers	Wylye	3	NH4_15	1	83.9016	16.0984
12 rivers	Wylye	4	NH4_15	1	70.9424	29.0576
12 rivers	Wylye	5	NH4_15	1	74.527	25.473
12 rivers	Rib	1	NH4_15	1	39.0235	60.9765
12 rivers	Rib	2	NH4_15	1	38.8168	61.1832
12 rivers	Rib	3	NH4_15	1	48.0945	51.9055
12 rivers	Rib	4	NH4_15	1	37.0264	62.9736
12 rivers	Rib	5	NH4_15	1	40.3845	59.6155
12 rivers	Pant	1	NH4_15	1	14.0119	85.9881
12 rivers	Pant	2	NH4_15	1	15.2475	84.7525
12 rivers	Pant	3	NH4_15	1	18.2795	81.7205
12 rivers	Pant	4	NH4_15	1	20.4847	79.5153
12 rivers	Pant	5	NH4_15	1	18.7452	81.2548
12 rivers	Stour(2)	1	NH4_15	1	55.0156	44.9844
12 rivers	Stour(2)	2	NH4_15	1	42.1435	57.8565
12 rivers	Stour(2)	3	NH4_15	1	34.9454	65.0546
12 rivers	Stour(2)	4	NH4_15	1	44.1465	55.8535
12 rivers	Stour(2)	5	NH4_15	1	56.791	43.209
12 rivers	Stour(1)	1	NH4_15	1	56.0269	43.9731
12 rivers	Stour(1)	2	NH4_15	1	64.9333	35.0667
12 rivers	Stour(1)	3	NH4_15	1	58.2785	41.7215
12 rivers	Stour(1)	4	NH4_15	1	67.6656	32.3344
12 rivers	Stour(1)	5	NH4_15	1	56.4186	43.5814
12 rivers	Marden	1	NH4_15	1	24.682	75.318
12 rivers	Marden	2	NH4_15	1	29.4323	70.5677
12 rivers	Marden	3	NH4_15	1	31.0498	68.9502
12 rivers	Marden	4	NH4_15	1	32.5712	67.4288
12 rivers	Marden	5	NH4_15	1	25.6306	74.3694
12 rivers	Hammer	1	NH4_15	1	24.9836	75.0164
12 rivers	Hammer	2	NH4_15	1	27.3858	72.6142
12 rivers	Hammer	3	NH4_15	1	20.2265	79.7735
12 rivers	Hammer	4	NH4_15	1	22.61	77.39
12 rivers	Hammer	5	NH4_15	1	17.674	82.326
12 rivers	Medway	1	NH4_15	1	49.7886	50.2114
12 rivers	Medway	2	NH4_15	1	42.5712	57.4288
12 rivers	Medway	3	NH4_15	1	27.1161	72.8839
12 rivers	Medway	4	NH4_15	1	39.1968	60.8032
12 rivers	Medway	5	NH4_15	1	35.1555	64.8445
12 rivers	Broadstone	1	NH4_15	1	0.117735	99.8823
12 rivers	Broadstone	2	NH4_15	1	0.305358	99.6946
12 rivers	Broadstone	3	NH4_15	1	0.213213	99.7868
12 rivers	Broadstone	4	NH4_15	1	0.0493961	99.9506
12 rivers	Broadstone	5	NH4_15	1	0.674117	99.3259
12 rivers	Nadder	1	NH4_15	1	26.7218	73.2782
12 rivers	Nadder	2	NH4_15	1	34.4968	65.5032
12 rivers	Nadder	3	NH4_15	1	30.2397	69.7603
12 rivers	Nadder	4	NH4_15	1	30.1143	69.8857
12 rivers	Nadder	5	NH4_15	1	21.5053	78.4947

## Sheet: Figure 3a
Study	Treatment	Treatment code	Rate of 29N2 production [partial residual (nmol g-1 dry sediment h-1)]	Rate of 30N2 production [partial residual (nmol g-1 dry sediment h-1)]
4 rivers	NH4_15	1	0.558876	0.0681528
4 rivers	NH4_15	1	1.07447	0.0013201
4 rivers	NH4_15	1	0.877377	0.306121
4 rivers	NH4_15	1	1.86121	1.09719
4 rivers	NH4_15	1	1.97677	1.50179
4 rivers	NH4_15	1	0.685319	0.0013201
4 rivers	NH4_15	1	1.49574	0.61378
4 rivers	NH4_15	1	1.05243	0.19058
4 rivers	NH4_15	1	3.13923	1.95614
4 rivers	NH4_15	1	3.56586	1.90911
4 rivers	NH4_15	1	0.545224	0.421519
4 rivers	NH4_15	1	1.89127	0.950292
4 rivers	NH4_15	1	0.518818	0.282716
4 rivers	NH4_15	1	2.38692	1.40959
4 rivers	NH4_15	1	5.92066	3.1749
4 rivers	NH4_15	1	0.376963	0.0013201
4 rivers	NH4_15	1	1.87607	0.683189
4 rivers	NH4_15	1	0.659186	0.0013201
4 rivers	NH4_15	1	2.30604	1.1431
4 rivers	NH4_15	1	6.47491	3.28185
4 rivers	NH4_15	1	0.581561	0.0013201
4 rivers	NH4_15	1	2.94107	1.95496
4 rivers	NH4_15	1	0.664063	0.551186
4 rivers	NH4_15	1	1.58831	1.17091
4 rivers	NH4_15	1	6.72502	4.04508
4 rivers	NH4_15	1	1.88246	0.501022
4 rivers	NH4_15	1	3.83038	2.18481
4 rivers	NH4_15	1	6.52747	2.32592
4 rivers	NH4_15	1	8.37651	3.46328
4 rivers	NH4_15	1	15.5124	12.314
4 rivers	NH4_15	1	0.801417	0.0013201
4 rivers	NH4_15	1	2.90171	0.665355
4 rivers	NH4_15	1	2.86049	0.559397
4 rivers	NH4_15	1	10.307	5.71781
4 rivers	NH4_15	1	14.3915	9.20266
4 rivers	NH4_15	1	1.04157	0.694784
4 rivers	NH4_15	1	4.02202	1.45021
4 rivers	NH4_15	1	3.52344	1.35121
4 rivers	NH4_15	1	6.02561	3.68594
4 rivers	NH4_15	1	9.04023	5.91217
4 rivers	NH4_15	1	1.6825	0.510168
4 rivers	NH4_15	1	4.89633	1.69109
4 rivers	NH4_15	1	7.01933	2.22755
4 rivers	NH4_15	1	6.94259	4.78688
4 rivers	NH4_15	1	7.98286	5.35185
4 rivers	NH4_15	1	1.08748	0.362675
4 rivers	NH4_15	1	3.43981	1.68658
4 rivers	NH4_15	1	3.19778	1.05983
4 rivers	NH4_15	1	14.7388	7.88308
4 rivers	NH4_15	1	6.28804	3.48423
4 rivers	NH4_15	1	2.26974	0.90047
4 rivers	NH4_15	1	17.3335	10.4897
4 rivers	NH4_15	1	19.0089	10.3403
4 rivers	NH4_15	1	9.96928	5.52237
4 rivers	NH4_15	1	19.6449	9.40179
4 rivers	NH4_15	1	2.10993	0.94575
4 rivers	NH4_15	1	6.87113	3.54742
4 rivers	NH4_15	1	14.5685	7.81714
4 rivers	NH4_15	1	12.1172	6.74865
4 rivers	NH4_15	1	17.5217	9.45241
4 rivers	NH4_15	1	2.41928	0.998521
4 rivers	NH4_15	1	9.89597	5.56698
4 rivers	NH4_15	1	14.6919	9.29678
4 rivers	NH4_15	1	11.8122	7.17378
4 rivers	NH4_15	1	25.4857	13.343
4 rivers	NH4_15	1	3.2444	1.51026
4 rivers	NH4_15	1	9.41818	5.20911
4 rivers	NH4_15	1	16.1504	8.22611
4 rivers	NH4_15	1	13.2843	7.24773
4 rivers	NH4_15	1	19.2072	9.31445
4 rivers	NH4_15	1	2.97656	1.13326
4 rivers	NH4_15	1	10.6726	6.85666
4 rivers	NH4_15	1	15.607	8.92443
4 rivers	NH4_15	1	14.3697	8.42557
4 rivers	NH4_15	1	17.6954	9.44484
4 rivers	NH4_15	1	0.700591	0.197731
4 rivers	NH4_15	1	0.777832	0.108648
4 rivers	NH4_15	1	1.38424	0.575403
4 rivers	NH4_15	1	1.22934	0.542355
4 rivers	NH4_15	1	0.870798	0.255583
4 rivers	NH4_15	1	0.78567	0.0908922
4 rivers	NH4_15	1	1.05175	0.16969
4 rivers	NH4_15	1	1.47816	0.364164
4 rivers	NH4_15	1	1.50491	0.425096
4 rivers	NH4_15	1	1.89709	0.535033
4 rivers	NH4_15	1	0.70768	0.0013201
4 rivers	NH4_15	1	0.863437	0.157579
4 rivers	NH4_15	1	1.62085	0.670817
4 rivers	NH4_15	1	1.33115	0.581452
4 rivers	NH4_15	1	1.54702	0.5733
4 rivers	NH4_15	1	0.735341	0.134278
4 rivers	NH4_15	1	1.02369	0.250993
4 rivers	NH4_15	1	1.63075	0.378646
4 rivers	NH4_15	1	0.959548	0.166161
4 rivers	NH4_15	1	0.767032	0.130357
4 rivers	NH4_15	1	0.758172	0.00965216
4 rivers	NH4_15	1	0.857804	0.176585
4 rivers	NH4_15	1	1.393	0.533212
4 rivers	NH4_15	1	0.981205	0.380366
4 rivers	NH4_15	1	0.44932	0.0013201
4 rivers	NH4_15_plus_NO2_14	3	0.558876	0.0681528
4 rivers	NH4_15_plus_NO2_14	3	1.07447	0.0013201
4 rivers	NH4_15_plus_NO2_14	3	0.877377	0.306121
4 rivers	NH4_15_plus_NO2_14	3	1.86121	1.09719
4 rivers	NH4_15_plus_NO2_14	3	1.97677	1.50179
4 rivers	NH4_15_plus_NO2_14	3	0.685319	0.0013201
4 rivers	NH4_15_plus_NO2_14	3	1.49574	0.61378
4 rivers	NH4_15_plus_NO2_14	3	1.05243	0.19058
4 rivers	NH4_15_plus_NO2_14	3	3.13923	1.95614
4 rivers	NH4_15_plus_NO2_14	3	3.56586	1.90911
4 rivers	NH4_15_plus_NO2_14	3	0.545224	0.421519
4 rivers	NH4_15_plus_NO2_14	3	1.89127	0.950292
4 rivers	NH4_15_plus_NO2_14	3	0.518818	0.282716
4 rivers	NH4_15_plus_NO2_14	3	2.38692	1.40959
4 rivers	NH4_15_plus_NO2_14	3	5.92066	3.1749
4 rivers	NH4_15_plus_NO2_14	3	0.376963	0.0013201
4 rivers	NH4_15_plus_NO2_14	3	1.87607	0.683189
4 rivers	NH4_15_plus_NO2_14	3	0.659186	0.0013201
4 rivers	NH4_15_plus_NO2_14	3	2.30604	1.1431
4 rivers	NH4_15_plus_NO2_14	3	6.47491	3.28185
4 rivers	NH4_15_plus_NO2_14	3	0.581561	0.0013201
4 rivers	NH4_15_plus_NO2_14	3	2.94107	1.95496
4 rivers	NH4_15_plus_NO2_14	3	0.664063	0.551186
4 rivers	NH4_15_plus_NO2_14	3	1.58831	1.17091
4 rivers	NH4_15_plus_NO2_14	3	6.72502	4.04508
4 rivers	NH4_15_plus_NO2_14	3	1.88246	0.501022
4 rivers	NH4_15_plus_NO2_14	3	3.83038	2.18481
4 rivers	NH4_15_plus_NO2_14	3	6.52747	2.32592
4 rivers	NH4_15_plus_NO2_14	3	8.37651	3.46328
4 rivers	NH4_15_plus_NO2_14	3	15.5124	12.314
4 rivers	NH4_15_plus_NO2_14	3	0.801417	0.0013201
4 rivers	NH4_15_plus_NO2_14	3	2.90171	0.665355
4 rivers	NH4_15_plus_NO2_14	3	2.86049	0.559397
4 rivers	NH4_15_plus_NO2_14	3	10.307	5.71781
4 rivers	NH4_15_plus_NO2_14	3	14.3915	9.20266
4 rivers	NH4_15_plus_NO2_14	3	1.04157	0.694784
4 rivers	NH4_15_plus_NO2_14	3	4.02202	1.45021
4 rivers	NH4_15_plus_NO2_14	3	3.52344	1.35121
4 rivers	NH4_15_plus_NO2_14	3	6.02561	3.68594
4 rivers	NH4_15_plus_NO2_14	3	9.04023	5.91217
4 rivers	NH4_15_plus_NO2_14	3	1.6825	0.510168
4 rivers	NH4_15_plus_NO2_14	3	4.89633	1.69109
4 rivers	NH4_15_plus_NO2_14	3	7.01933	2.22755
4 rivers	NH4_15_plus_NO2_14	3	6.94259	4.78688
4 rivers	NH4_15_plus_NO2_14	3	7.98286	5.35185
4 rivers	NH4_15_plus_NO2_14	3	1.08748	0.362675
4 rivers	NH4_15_plus_NO2_14	3	3.43981	1.68658
4 rivers	NH4_15_plus_NO2_14	3	3.19778	1.05983
4 rivers	NH4_15_plus_NO2_14	3	14.7388	7.88308
4 rivers	NH4_15_plus_NO2_14	3	6.28804	3.48423
4 rivers	NH4_15_plus_NO2_14	3	2.26974	0.90047
4 rivers	NH4_15_plus_NO2_14	3	17.3335	10.4897
4 rivers	NH4_15_plus_NO2_14	3	19.0089	10.3403
4 rivers	NH4_15_plus_NO2_14	3	9.96928	5.52237
4 rivers	NH4_15_plus_NO2_14	3	19.6449	9.40179
4 rivers	NH4_15_plus_NO2_14	3	2.10993	0.94575
4 rivers	NH4_15_plus_NO2_14	3	6.87113	3.54742
4 rivers	NH4_15_plus_NO2_14	3	14.5685	7.81714
4 rivers	NH4_15_plus_NO2_14	3	12.1172	6.74865
4 rivers	NH4_15_plus_NO2_14	3	17.5217	9.45241
4 rivers	NH4_15_plus_NO2_14	3	2.41928	0.998521
4 rivers	NH4_15_plus_NO2_14	3	9.89597	5.56698
4 rivers	NH4_15_plus_NO2_14	3	14.6919	9.29678
4 rivers	NH4_15_plus_NO2_14	3	11.8122	7.17378
4 rivers	NH4_15_plus_NO2_14	3	25.4857	13.343
4 rivers	NH4_15_plus_NO2_14	3	3.2444	1.51026
4 rivers	NH4_15_plus_NO2_14	3	9.41818	5.20911
4 rivers	NH4_15_plus_NO2_14	3	16.1504	8.22611
4 rivers	NH4_15_plus_NO2_14	3	13.2843	7.24773
4 rivers	NH4_15_plus_NO2_14	3	19.2072	9.31445
4 rivers	NH4_15_plus_NO2_14	3	2.97656	1.13326
4 rivers	NH4_15_plus_NO2_14	3	10.6726	6.85666
4 rivers	NH4_15_plus_NO2_14	3	15.607	8.92443
4 rivers	NH4_15_plus_NO2_14	3	14.3697	8.42557
4 rivers	NH4_15_plus_NO2_14	3	17.6954	9.44484
4 rivers	NH4_15_plus_NO2_14	3	0.700591	0.197731
4 rivers	NH4_15_plus_NO2_14	3	0.777832	0.108648
4 rivers	NH4_15_plus_NO2_14	3	1.38424	0.575403
4 rivers	NH4_15_plus_NO2_14	3	1.22934	0.542355
4 rivers	NH4_15_plus_NO2_14	3	0.870798	0.255583
4 rivers	NH4_15_plus_NO2_14	3	0.78567	0.0908922
4 rivers	NH4_15_plus_NO2_14	3	1.05175	0.16969
4 rivers	NH4_15_plus_NO2_14	3	1.47816	0.364164
4 rivers	NH4_15_plus_NO2_14	3	1.50491	0.425096
4 rivers	NH4_15_plus_NO2_14	3	1.89709	0.535033
4 rivers	NH4_15_plus_NO2_14	3	0.70768	0.0013201
4 rivers	NH4_15_plus_NO2_14	3	0.863437	0.157579
4 rivers	NH4_15_plus_NO2_14	3	1.62085	0.670817
4 rivers	NH4_15_plus_NO2_14	3	1.33115	0.581452
4 rivers	NH4_15_plus_NO2_14	3	1.54702	0.5733
4 rivers	NH4_15_plus_NO2_14	3	0.735341	0.134278
4 rivers	NH4_15_plus_NO2_14	3	1.02369	0.250993
4 rivers	NH4_15_plus_NO2_14	3	1.63075	0.378646
4 rivers	NH4_15_plus_NO2_14	3	0.959548	0.166161
4 rivers	NH4_15_plus_NO2_14	3	0.767032	0.130357
4 rivers	NH4_15_plus_NO2_14	3	0.758172	0.00965216
4 rivers	NH4_15_plus_NO2_14	3	0.857804	0.176585
4 rivers	NH4_15_plus_NO2_14	3	1.393	0.533212
4 rivers	NH4_15_plus_NO2_14	3	0.981205	0.380366
4 rivers	NH4_15_plus_NO2_14	3	0.44932	0.0013201
12 rivers	NH4_15	1	0.543667	0.0681528
12 rivers	NH4_15	1	1.06597	0.000136892
12 rivers	NH4_15	1	0.840687	0.306121
12 rivers	NH4_15	1	1.75311	1.09719
12 rivers	NH4_15	1	1.83215	1.50179
12 rivers	NH4_15	1	0.676821	0.000136892
12 rivers	NH4_15	1	1.43127	0.61378
12 rivers	NH4_15	1	1.02617	0.19058
12 rivers	NH4_15	1	2.95359	1.95614
12 rivers	NH4_15	1	3.38447	1.90911
12 rivers	NH4_15	1	0.498117	0.421519
12 rivers	NH4_15	1	1.79643	0.950292
12 rivers	NH4_15	1	0.48424	0.282716
12 rivers	NH4_15	1	2.25062	1.40959
12 rivers	NH4_15	1	5.62501	3.1749
12 rivers	NH4_15	1	0.368465	0.000136892
12 rivers	NH4_15	1	1.80534	0.683189
12 rivers	NH4_15	1	0.650687	0.000136892
12 rivers	NH4_15	1	2.19379	1.1431
12 rivers	NH4_15	1	6.16961	3.28185
12 rivers	NH4_15	1	0.573062	0.000136892
12 rivers	NH4_15	1	2.75554	1.95496
12 rivers	NH4_15	1	0.605251	0.551186
12 rivers	NH4_15	1	1.47356	1.17091
12 rivers	NH4_15	1	6.35081	4.04508
12 rivers	NH4_15	1	0.768144	0.501022
12 rivers	NH4_15	1	2.91428	2.18481
12 rivers	NH4_15	1	5.62799	2.32592
12 rivers	NH4_15	1	7.61092	3.46328
12 rivers	NH4_15	1	15.7887	12.314
12 rivers	NH4_15	1	-0.370382	0.000136892
12 rivers	NH4_15	1	1.80674	0.665355
12 rivers	NH4_15	1	1.75304	0.559397
12 rivers	NH4_15	1	9.80684	5.71781
12 rivers	NH4_15	1	14.3016	9.20266
12 rivers	NH4_15	1	-0.0499331	0.694784
12 rivers	NH4_15	1	3.01944	1.45021
12 rivers	NH4_15	1	2.50921	1.35121
12 rivers	NH4_15	1	5.28623	3.68594
12 rivers	NH4_15	1	8.56293	5.91217
12 rivers	NH4_15	1	0.569257	0.510168
12 rivers	NH4_15	1	3.92211	1.69109
12 rivers	NH4_15	1	6.10826	2.22755
12 rivers	NH4_15	1	6.33282	4.78688
12 rivers	NH4_15	1	7.43959	5.35185
12 rivers	NH4_15	1	-0.0431222	0.362675
12 rivers	NH4_15	1	2.46506	1.68658
12 rivers	NH4_15	1	2.14925	1.05983
12 rivers	NH4_15	1	14.4936	7.88308
12 rivers	NH4_15	1	5.52492	3.48423
12 rivers	NH4_15	1	2.02403	0.584328
12 rivers	NH4_15	1	6.84585	5.37136
12 rivers	NH4_15	1	3.32131	2.7763
12 rivers	NH4_15	1	2.41118	1.42287
12 rivers	NH4_15	1	2.9976	2.1123
12 rivers	NH4_15	1	1.7679	0.0342649
12 rivers	NH4_15	1	5.41362	4.7957
12 rivers	NH4_15	1	5.45421	4.67906
12 rivers	NH4_15	1	2.71446	1.76522
12 rivers	NH4_15	1	4.89901	3.39809
12 rivers	NH4_15	1	1.63005	0.67576
12 rivers	NH4_15	1	4.9336	4.25063
12 rivers	NH4_15	1	8.28188	6.56061
12 rivers	NH4_15	1	2.77916	1.86895
12 rivers	NH4_15	1	4.50483	2.35221
12 rivers	NH4_15	1	2.33692	0.763978
12 rivers	NH4_15	1	6.49175	4.10801
12 rivers	NH4_15	1	5.3738	4.48755
12 rivers	NH4_15	1	2.41046	1.60138
12 rivers	NH4_15	1	2.7725	2.14178
12 rivers	NH4_15	1	1.51303	0.34067
12 rivers	NH4_15	1	2.74582	3.19186
12 rivers	NH4_15	1	7.82856	5.571
12 rivers	NH4_15	1	2.74355	1.52031
12 rivers	NH4_15	1	20.3062	6.22143
12 rivers	NH4_15	1	0.9734	0.193562
12 rivers	NH4_15	1	0.840896	0.419132
12 rivers	NH4_15	1	1.02723	0.773663
12 rivers	NH4_15	1	1.48786	0.980234
12 rivers	NH4_15	1	2.27447	1.5817
12 rivers	NH4_15	1	0.912772	0.377936
12 rivers	NH4_15	1	0.796903	0.636464
12 rivers	NH4_15	1	0.816243	0.610144
12 rivers	NH4_15	1	4.63494	2.99688
12 rivers	NH4_15	1	3.80041	2.36854
12 rivers	NH4_15	1	0.780809	0.164169
12 rivers	NH4_15	1	1.52573	0.612658
12 rivers	NH4_15	1	0.875711	0.582642
12 rivers	NH4_15	1	1.09668	0.676439
12 rivers	NH4_15	1	3.00677	1.74712
12 rivers	NH4_15	1	0.874953	0.0428342
12 rivers	NH4_15	1	1.09039	0.393686
12 rivers	NH4_15	1	1.29245	0.614843
12 rivers	NH4_15	1	1.52605	1.05469
12 rivers	NH4_15	1	4.76355	2.80841
12 rivers	NH4_15	1	0.92231	0.105715
12 rivers	NH4_15	1	0.963187	0.398807
12 rivers	NH4_15	1	1.40195	0.558095
12 rivers	NH4_15	1	3.04725	1.80467
12 rivers	NH4_15	1	4.76311	2.16175
12 rivers	NH4_15	1	2.06823	0.90047
12 rivers	NH4_15	1	13.913	10.4897
12 rivers	NH4_15	1	15.6386	10.3403
12 rivers	NH4_15	1	8.21624	5.52237
12 rivers	NH4_15	1	16.5896	9.40179
12 rivers	NH4_15	1	1.89321	0.94575
12 rivers	NH4_15	1	5.78105	3.54742
12 rivers	NH4_15	1	12.0451	7.81714
12 rivers	NH4_15	1	9.95254	6.74865
12 rivers	NH4_15	1	14.4494	9.45241
12 rivers	NH4_15	1	2.18484	0.998521
12 rivers	NH4_15	1	8.12796	5.56698
12 rivers	NH4_15	1	11.6718	9.29678
12 rivers	NH4_15	1	9.50484	7.17378
12 rivers	NH4_15	1	21.1073	13.343
12 rivers	NH4_15	1	2.83818	1.51026
12 rivers	NH4_15	1	7.7703	5.20911
12 rivers	NH4_15	1	13.4897	8.22611
12 rivers	NH4_15	1	10.9521	7.24773
12 rivers	NH4_15	1	16.1812	9.31445
12 rivers	NH4_15	1	2.6969	1.13326
12 rivers	NH4_15	1	8.47166	6.85666
12 rivers	NH4_15	1	12.7119	8.92443
12 rivers	NH4_15	1	11.6421	8.42557
12 rivers	NH4_15	1	14.6257	9.44484
12 rivers	NH4_15	1	1.06894	0.246858
12 rivers	NH4_15	1	1.16888	0.404933
12 rivers	NH4_15	1	1.20431	0.582689
12 rivers	NH4_15	1	1.27405	0.677011
12 rivers	NH4_15	1	6.17724	3.89472
12 rivers	NH4_15	1	1.00273	0.22747
12 rivers	NH4_15	1	1.28642	0.502298
12 rivers	NH4_15	1	1.4588	0.628898
12 rivers	NH4_15	1	1.25176	0.69433
12 rivers	NH4_15	1	0.998235	0.534884
12 rivers	NH4_15	1	0.940498	0.454218
12 rivers	NH4_15	1	1.22715	0.56321
12 rivers	NH4_15	1	1.63517	0.771955
12 rivers	NH4_15	1	1.84264	1.00253
12 rivers	NH4_15	1	1.55728	0.806401
12 rivers	NH4_15	1	1.42531	0.512426
12 rivers	NH4_15	1	1.19141	0.476453
12 rivers	NH4_15	1	1.81401	0.895545
12 rivers	NH4_15	1	1.87467	0.993472
12 rivers	NH4_15	1	1.2076	0.743668
12 rivers	NH4_15	1	0.992353	0.379483
12 rivers	NH4_15	1	1.1777	0.772354
12 rivers	NH4_15	1	1.47407	0.950405
12 rivers	NH4_15	1	1.66803	1.07295
12 rivers	NH4_15	1	1.49916	0.980923
12 rivers	NH4_15	1	0.742048	0.291064
12 rivers	NH4_15	1	0.258101	0.38545
12 rivers	NH4_15	1	5.88605	3.56074
12 rivers	NH4_15	1	9.66244	5.59063
12 rivers	NH4_15	1	12.6055	9.98114
12 rivers	NH4_15	1	0.58532	0.210865
12 rivers	NH4_15	1	3.61327	2.04289
12 rivers	NH4_15	1	5.79058	3.43872
12 rivers	NH4_15	1	7.67889	4.80233
12 rivers	NH4_15	1	6.42575	4.54147
12 rivers	NH4_15	1	0.647894	0.271013
12 rivers	NH4_15	1	3.62864	2.37902
12 rivers	NH4_15	1	4.98759	2.77285
12 rivers	NH4_15	1	7.52476	5.66343
12 rivers	NH4_15	1	5.22616	3.82646
12 rivers	NH4_15	1	0.706611	0.219827
12 rivers	NH4_15	1	3.0713	1.63806
12 rivers	NH4_15	1	4.40017	2.39937
12 rivers	NH4_15	1	9.07297	4.81036
12 rivers	NH4_15	1	14.7798	8.57461
12 rivers	NH4_15	1	0.502331	0.128797
12 rivers	NH4_15	1	3.43127	2.02306
12 rivers	NH4_15	1	4.7913	3.10213
12 rivers	NH4_15	1	8.0678	5.1796
12 rivers	NH4_15	1	11.8945	8.0012
12 rivers	NH4_15	1	1.07346	0.349561
12 rivers	NH4_15	1	1.27245	0.59475
12 rivers	NH4_15	1	1.51298	0.626165
12 rivers	NH4_15	1	4.76641	3.24025
12 rivers	NH4_15	1	2.19778	1.2663
12 rivers	NH4_15	1	1.08739	0.492367
12 rivers	NH4_15	1	1.04186	0.518438
12 rivers	NH4_15	1	1.08922	0.60794
12 rivers	NH4_15	1	1.22098	0.580126
12 rivers	NH4_15	1	4.36084	2.38879
12 rivers	NH4_15	1	0.827725	0.243379
12 rivers	NH4_15	1	1.08419	0.519362
12 rivers	NH4_15	1	0.911294	0.36419
12 rivers	NH4_15	1	1.8586	1.10346
12 rivers	NH4_15	1	2.86215	1.49326
12 rivers	NH4_15	1	0.931387	0.28859
12 rivers	NH4_15	1	1.71606	0.877298
12 rivers	NH4_15	1	1.06493	0.537683
12 rivers	NH4_15	1	2.29664	1.21277
12 rivers	NH4_15	1	2.35766	1.23205
12 rivers	NH4_15	1	0.929598	0.343029
12 rivers	NH4_15	1	1.27635	0.627165
12 rivers	NH4_15	1	4.19961	2.69854
12 rivers	NH4_15	1	2.59173	1.78389
12 rivers	NH4_15	1	17.5169	11.7822
12 rivers	NH4_15	1	1.26438	0.563704
12 rivers	NH4_15	1	2.97355	1.95631
12 rivers	NH4_15	1	1.76584	0.912963
12 rivers	NH4_15	1	3.8525	2.67267
12 rivers	NH4_15	1	3.33699	2.02679
12 rivers	NH4_15	1	1.45362	0.771477
12 rivers	NH4_15	1	1.67795	1.0482
12 rivers	NH4_15	1	8.57906	5.86381
12 rivers	NH4_15	1	2.75355	1.82911
12 rivers	NH4_15	1	1.55631	0.866298
12 rivers	NH4_15	1	1.36914	0.647822
12 rivers	NH4_15	1	2.05934	1.35681
12 rivers	NH4_15	1	2.91043	1.9106
12 rivers	NH4_15	1	9.91336	3.45596
12 rivers	NH4_15	1	3.0448	1.77273
12 rivers	NH4_15	1	1.34861	0.593126
12 rivers	NH4_15	1	7.97696	5.55406
12 rivers	NH4_15	1	4.69601	3.16868
12 rivers	NH4_15	1	4.79456	3.1098
12 rivers	NH4_15	1	4.16997	2.39907
12 rivers	NH4_15	1	1.76725	0.923793
12 rivers	NH4_15	1	8.61694	6.37579
12 rivers	NH4_15	1	3.47031	2.56782
12 rivers	NH4_15	1	2.84459	1.77611
12 rivers	NH4_15	1	8.81655	5.56783
12 rivers	NH4_15	1	0.720642	0.1164
12 rivers	NH4_15	1	0.656373	0.109169
12 rivers	NH4_15	1	1.19031	0.876882
12 rivers	NH4_15	1	0.436199	0.000136892
12 rivers	NH4_15	1	0.564442	0.158005
12 rivers	NH4_15	1	0.839294	0.178452
12 rivers	NH4_15	1	0.563776	0.0771427
12 rivers	NH4_15	1	0.62632	0.293704
12 rivers	NH4_15	1	0.430145	0.000136892
12 rivers	NH4_15	1	0.367937	0.000136892
12 rivers	NH4_15	1	0.723868	0.0797606
12 rivers	NH4_15	1	1.10059	0.452643
12 rivers	NH4_15	1	0.367937	0.000136892
12 rivers	NH4_15	1	0.545159	0.0631106
12 rivers	NH4_15	1	0.680599	0.253241
12 rivers	NH4_15	1	0.647043	0.000136892
12 rivers	NH4_15	1	0.672257	0.000136892
12 rivers	NH4_15	1	0.610652	0.104849
12 rivers	NH4_15	1	0.482373	0.033277
12 rivers	NH4_15	1	0.552207	0.0364424
12 rivers	NH4_15	1	0.455309	0.000136892
12 rivers	NH4_15	1	0.679289	0.283835
12 rivers	NH4_15	1	0.776901	0.431139
12 rivers	NH4_15	1	0.589915	0.241399
12 rivers	NH4_15	1	0.600975	0.264757
12 rivers	NH4_15	1	-0.543714	0.000136892
12 rivers	NH4_15	1	0.958023	1.04717
12 rivers	NH4_15	1	7.09906	4.27862
12 rivers	NH4_15	1	6.59407	4.61198
12 rivers	NH4_15	1	7.6866	6.58987
12 rivers	NH4_15	1	5.43534	5.59775
12 rivers	NH4_15	1	-0.557859	0.0343459
12 rivers	NH4_15	1	2.62853	1.4075
12 rivers	NH4_15	1	6.87585	2.10708
12 rivers	NH4_15	1	7.43201	2.64583
12 rivers	NH4_15	1	3.98801	2.3664
12 rivers	NH4_15	1	6.49367	3.90479
12 rivers	NH4_15	1	-1.71128	0.383275
12 rivers	NH4_15	1	1.39831	0.75919
12 rivers	NH4_15	1	0.971209	0.777922
12 rivers	NH4_15	1	6.37785	2.96458
12 rivers	NH4_15	1	0.355906	1.58669
12 rivers	NH4_15	1	4.39995	1.26934
12 rivers	NH4_15	1	-0.404862	0.0623943
12 rivers	NH4_15	1	4.52149	1.47947
12 rivers	NH4_15	1	1.23372	2.02305
12 rivers	NH4_15	1	0.329592	1.43593
12 rivers	NH4_15	1	0.785903	3.19476
12 rivers	NH4_15	1	10.3709	3.62907
12 rivers	NH4_15	1	-0.765343	0.121928
12 rivers	NH4_15	1	3.16954	0.595795
12 rivers	NH4_15	1	5.71138	1.65621
12 rivers	NH4_15	1	9.886	2.52821
12 rivers	NH4_15	1	2.77077	0.710147
12 rivers	NH4_15	1	0.230866	0.873856
12 rivers	NH4_15	1	1.99881	0.874846
12 rivers	NH4_15	1	5.2597	3.09519
12 rivers	NH4_15	1	6.32552	4.66141
12 rivers	NH4_15	1	4.57388	3.28015
12 rivers	NH4_15	1	5.40534	3.80071
12 rivers	NH4_15	1	12.5386	6.50085
12 rivers	NH4_15	1	1.74159	0.950087
12 rivers	NH4_15	1	5.17053	3.55023
12 rivers	NH4_15	1	5.5713	3.32997
12 rivers	NH4_15	1	7.04564	4.68954
12 rivers	NH4_15	1	10.9222	6.93211
12 rivers	NH4_15	1	14.3248	10.2609
12 rivers	NH4_15	1	1.77512	0.974033
12 rivers	NH4_15	1	1.02746	0.658079
12 rivers	NH4_15	1	4.41068	2.5041
12 rivers	NH4_15	1	3.86132	2.78175
12 rivers	NH4_15	1	4.65483	2.64883
12 rivers	NH4_15	1	11.5503	8.10845
12 rivers	NH4_15	1	2.28526	1.16342
12 rivers	NH4_15	1	3.87118	2.73528
12 rivers	NH4_15	1	3.21731	1.9448
12 rivers	NH4_15	1	2.83119	1.75607
12 rivers	NH4_15	1	4.08702	2.88835
12 rivers	NH4_15	1	13.3815	8.44871
12 rivers	NH4_15	1	1.33442	0.614555
12 rivers	NH4_15	1	4.6142	2.58961
12 rivers	NH4_15	1	2.47343	1.59903
12 rivers	NH4_15	1	3.45941	2.20554
12 rivers	NH4_15	1	5.08493	2.83809
12 rivers	NH4_15	1	8.46256	5.69152

## Sheet: Figure 3b
Study	Treatment	Treatment code	R measured or predicted for denitrification	R value
4 rivers	NH4_15	1	measured	2.69576
4 rivers	NH4_15	1	measured	1.99643
4 rivers	NH4_15	1	measured	1.6654
4 rivers	NH4_15	1	measured	2.59363
4 rivers	NH4_15	1	measured	4.95634
4 rivers	NH4_15	1	measured	1.98483
4 rivers	NH4_15	1	measured	2.24532
4 rivers	NH4_15	1	measured	1.30175
4 rivers	NH4_15	1	measured	2.26214
4 rivers	NH4_15	1	measured	1.61075
4 rivers	NH4_15	1	measured	2.03377
4 rivers	NH4_15	1	measured	2.28405
4 rivers	NH4_15	1	measured	2.93581
4 rivers	NH4_15	1	measured	2.32474
4 rivers	NH4_15	1	measured	2.39421
4 rivers	NH4_15	1	measured	1.88437
4 rivers	NH4_15	1	measured	1.32454
4 rivers	NH4_15	1	measured	1.66802
4 rivers	NH4_15	1	measured	2.09527
4 rivers	NH4_15	1	measured	6.40238
4 rivers	NH4_15	1	measured	3.32519
4 rivers	NH4_15	1	measured	4.35903
4 rivers	NH4_15	1	measured	3.8728
4 rivers	NH4_15	1	measured	2.56908
4 rivers	NH4_15	1	measured	6.66237
4 rivers	NH4_15	1	measured	7.61335
4 rivers	NH4_15	1	measured	3.17732
4 rivers	NH4_15	1	measured	2.89234
4 rivers	NH4_15	1	measured	3.75594
4 rivers	NH4_15	1	measured	4.50716
4 rivers	NH4_15	1	measured	4.37663
4 rivers	NH4_15	1	measured	3.07672
4 rivers	NH4_15	1	measured	2.89978
4 rivers	NH4_15	1	measured	5.9181
4 rivers	NH4_15	1	measured	4.5606
4 rivers	NH4_15	1	measured	4.71702
4 rivers	NH4_15	1	measured	2.84876
4 rivers	NH4_15	1	measured	2.87465
4 rivers	NH4_15	1	measured	6.17481
4 rivers	NH4_15	1	measured	3.70585
4 rivers	NH4_15	1	measured	4.92823
4 rivers	NH4_15	1	measured	3.21087
4 rivers	NH4_15	1	measured	3.25763
4 rivers	NH4_15	1	measured	1.53315
4 rivers	NH4_15	1	measured	0.716558
4 rivers	NH4_15	1	measured	0.865027
4 rivers	NH4_15	1	measured	1.15305
4 rivers	NH4_15	1	measured	1.24619
4 rivers	NH4_15	1	measured	1.44093
4 rivers	NH4_15	1	measured	0.837467
4 rivers	NH4_15	1	measured	0.643832
4 rivers	NH4_15	1	measured	0.708477
4 rivers	NH4_15	1	measured	0.975209
4 rivers	NH4_15	1	measured	1.18356
4 rivers	NH4_15	1	measured	0.867243
4 rivers	NH4_15	1	measured	1.0261
4 rivers	NH4_15	1	measured	0.89486
4 rivers	NH4_15	1	measured	1.1256
4 rivers	NH4_15	1	measured	1.65068
4 rivers	NH4_15	1	measured	0.618096
4 rivers	NH4_15	1	measured	0.812076
4 rivers	NH4_15	1	measured	0.768438
4 rivers	NH4_15	1	measured	0.937153
4 rivers	NH4_15	1	measured	0.478299
4 rivers	NH4_15	1	measured	2.24044
4 rivers	NH4_15	1	measured	0.824899
4 rivers	NH4_15	1	measured	0.638545
4 rivers	NH4_15	1	measured	0.854049
4 rivers	NH4_15	1	measured	2.75957
4 rivers	NH4_15	1	measured	2.02756
4 rivers	NH4_15	1	measured	1.68464
4 rivers	NH4_15	1	measured	1.90633
4 rivers	NH4_15	1	measured	1.8384
4 rivers	NH4_15	1	measured	0.945962
4 rivers	NH4_15	1	measured	0.716652
4 rivers	NH4_15	1	measured	1.11483
4 rivers	NH4_15	1	measured	1.34295
4 rivers	NH4_15	1	measured	1.49354
4 rivers	NH4_15	1	measured	2.32226
4 rivers	NH4_15	1	measured	2.28036
4 rivers	NH4_15	1	measured	1.65061
4 rivers	NH4_15	1	measured	1.52212
4 rivers	NH4_15	1	measured	0.970209
4 rivers	NH4_15	1	measured	0.600442
4 rivers	NH4_15_plus_NO2_14	3	measured	6.20427
4 rivers	NH4_15_plus_NO2_14	3	measured	3.02788
4 rivers	NH4_15_plus_NO2_14	3	measured	6.04083
4 rivers	NH4_15_plus_NO2_14	3	measured	2.48408
4 rivers	NH4_15_plus_NO2_14	3	measured	4.4422
4 rivers	NH4_15_plus_NO2_14	3	measured	8.18623
4 rivers	NH4_15_plus_NO2_14	3	measured	5.15069
4 rivers	NH4_15_plus_NO2_14	3	measured	2.60786
4 rivers	NH4_15_plus_NO2_14	3	measured	3.04357
4 rivers	NH4_15_plus_NO2_14	3	measured	1.9388
4 rivers	NH4_15_plus_NO2_14	3	measured	2.72794
4 rivers	NH4_15_plus_NO2_14	3	measured	2.42624
4 rivers	NH4_15_plus_NO2_14	3	measured	2.17654
4 rivers	NH4_15_plus_NO2_14	3	measured	2.62337
4 rivers	NH4_15_plus_NO2_14	3	measured	4.84632
4 rivers	NH4_15_plus_NO2_14	3	measured	4.13019
4 rivers	NH4_15_plus_NO2_14	3	measured	3.30058
4 rivers	NH4_15_plus_NO2_14	3	measured	3.80926
4 rivers	NH4_15_plus_NO2_14	3	measured	2.01345
4 rivers	NH4_15_plus_NO2_14	3	measured	1.31355
4 rivers	NH4_15_plus_NO2_14	3	measured	1.38411
4 rivers	NH4_15_plus_NO2_14	3	measured	2.59371
4 rivers	NH4_15_plus_NO2_14	3	measured	4.10229
4 rivers	NH4_15_plus_NO2_14	3	measured	3.51176
4 rivers	NH4_15_plus_NO2_14	3	measured	4.78092
4 rivers	NH4_15_plus_NO2_14	3	measured	3.77083
4 rivers	NH4_15_plus_NO2_14	3	measured	4.17578
4 rivers	NH4_15_plus_NO2_14	3	measured	6.12049
4 rivers	NH4_15_plus_NO2_14	3	measured	4.653
4 rivers	NH4_15_plus_NO2_14	3	measured	3.92864
4 rivers	NH4_15_plus_NO2_14	3	measured	3.60539
4 rivers	NH4_15_plus_NO2_14	3	measured	3.21556
4 rivers	NH4_15_plus_NO2_14	3	measured	2.03124
4 rivers	NH4_15_plus_NO2_14	3	measured	3.10253
4 rivers	NH4_15_plus_NO2_14	3	measured	2.99855
4 rivers	NH4_15_plus_NO2_14	3	measured	2.82414
4 rivers	NH4_15_plus_NO2_14	3	measured	3.46279
4 rivers	NH4_15_plus_NO2_14	3	measured	3.06103
4 rivers	NH4_15_plus_NO2_14	3	measured	4.61197
4 rivers	NH4_15_plus_NO2_14	3	measured	3.65743
4 rivers	NH4_15_plus_NO2_14	3	measured	2.86145
4 rivers	NH4_15_plus_NO2_14	3	measured	3.70722
4 rivers	NH4_15_plus_NO2_14	3	measured	3.31436
4 rivers	NH4_15_plus_NO2_14	3	measured	3.26795
4 rivers	NH4_15_plus_NO2_14	3	measured	2.75511
4 rivers	NH4_15_plus_NO2_14	3	measured	3.2671
4 rivers	NH4_15_plus_NO2_14	3	measured	3.41577
4 rivers	NH4_15_plus_NO2_14	3	measured	2.51964
4 rivers	NH4_15_plus_NO2_14	3	measured	0.934007
4 rivers	NH4_15_plus_NO2_14	3	measured	0.837611
4 rivers	NH4_15_plus_NO2_14	3	measured	0.7982
4 rivers	NH4_15_plus_NO2_14	3	measured	0.914247
4 rivers	NH4_15_plus_NO2_14	3	measured	2.57134
4 rivers	NH4_15_plus_NO2_14	3	measured	1.02629
4 rivers	NH4_15_plus_NO2_14	3	measured	0.837247
4 rivers	NH4_15_plus_NO2_14	3	measured	0.752888
4 rivers	NH4_15_plus_NO2_14	3	measured	1.00897
4 rivers	NH4_15_plus_NO2_14	3	measured	1.68544
4 rivers	NH4_15_plus_NO2_14	3	measured	0.877205
4 rivers	NH4_15_plus_NO2_14	3	measured	1.00483
4 rivers	NH4_15_plus_NO2_14	3	measured	0.943097
4 rivers	NH4_15_plus_NO2_14	3	measured	0.994596
4 rivers	NH4_15_plus_NO2_14	3	measured	3.56167
4 rivers	NH4_15_plus_NO2_14	3	measured	1.07659
4 rivers	NH4_15_plus_NO2_14	3	measured	1.03239
4 rivers	NH4_15_plus_NO2_14	3	measured	0.891354
4 rivers	NH4_15_plus_NO2_14	3	measured	3.69176
4 rivers	NH4_15_plus_NO2_14	3	measured	0.818521
4 rivers	NH4_15_plus_NO2_14	3	measured	0.982914
4 rivers	NH4_15_plus_NO2_14	3	measured	0.927389
4 rivers	NH4_15_plus_NO2_14	3	measured	0.901117
4 rivers	NH4_15_plus_NO2_14	3	measured	1.04184
4 rivers	NH4_15_plus_NO2_14	3	measured	0.478625
4 rivers	NH4_15_plus_NO2_14	3	measured	0.296268
4 rivers	NH4_15_plus_NO2_14	3	measured	0.799698
4 rivers	NH4_15_plus_NO2_14	3	measured	0.998899
4 rivers	NH4_15_plus_NO2_14	3	measured	2.8579
4 rivers	NH4_15_plus_NO2_14	3	measured	1.04759
4 rivers	NH4_15_plus_NO2_14	3	measured	0.241808
4 rivers	NH4_15_plus_NO2_14	3	measured	1.18821
4 rivers	NH4_15_plus_NO2_14	3	measured	0.926633
4 rivers	NH4_15_plus_NO2_14	3	measured	1.89416
4 rivers	NH4_15_plus_NO2_14	3	measured	0.421581
4 rivers	NH4_15_plus_NO2_14	3	measured	0.594323
4 rivers	NH4_15_plus_NO2_14	3	measured	1.68242
4 rivers	NH4_15_plus_NO2_14	3	measured	1.41722
4 rivers	NH4_15	1	predicted denitrification	16.4471
4 rivers	NH4_15	1	predicted denitrification	19.9569
4 rivers	NH4_15	1	predicted denitrification	4.34911
4 rivers	NH4_15	1	predicted denitrification	6.0902
4 rivers	NH4_15	1	predicted denitrification	8.65066
4 rivers	NH4_15	1	predicted denitrification	8.36432
4 rivers	NH4_15	1	predicted denitrification	8.4498
4 rivers	NH4_15	1	predicted denitrification	4.56431
4 rivers	NH4_15	1	predicted denitrification	5.82539
4 rivers	NH4_15	1	predicted denitrification	17.897
4 rivers	NH4_15	1	predicted denitrification	3.86924
4 rivers	NH4_15	1	predicted denitrification	3.38029
4 rivers	NH4_15	1	predicted denitrification	1.88131
4 rivers	NH4_15	1	predicted denitrification	4.34383
4 rivers	NH4_15	1	predicted denitrification	8.93586
4 rivers	NH4_15	1	predicted denitrification	4.03485
4 rivers	NH4_15	1	predicted denitrification	8.68946
4 rivers	NH4_15	1	predicted denitrification	19.4733
4 rivers	NH4_15	1	predicted denitrification	3.34243
4 rivers	NH4_15	1	predicted denitrification	7.3313
4 rivers	NH4_15	1	predicted denitrification	4.94585
4 rivers	NH4_15	1	predicted denitrification	2.62408
4 rivers	NH4_15	1	predicted denitrification	3.06126
4 rivers	NH4_15	1	predicted denitrification	6.97961
4 rivers	NH4_15	1	predicted denitrification	2.5702
4 rivers	NH4_15	1	predicted denitrification	12.1496
4 rivers	NH4_15	1	predicted denitrification	5.90768
4 rivers	NH4_15	1	predicted denitrification	3.59699
4 rivers	NH4_15	1	predicted denitrification	15.7399
4 rivers	NH4_15	1	predicted denitrification	9.6524
4 rivers	NH4_15	1	predicted denitrification	15.1713
4 rivers	NH4_15	1	predicted denitrification	9.36295
4 rivers	NH4_15	1	predicted denitrification	5.4992
4 rivers	NH4_15	1	predicted denitrification	10.9406
4 rivers	NH4_15	1	predicted denitrification	9.08007
4 rivers	NH4_15	1	predicted denitrification	7.381
4 rivers	NH4_15	1	predicted denitrification	5.80292
4 rivers	NH4_15	1	predicted denitrification	25.6737
4 rivers	NH4_15	1	predicted denitrification	2.02831
4 rivers	NH4_15	1	predicted denitrification	1.52599
4 rivers	NH4_15	1	predicted denitrification	5.01843
4 rivers	NH4_15	1	predicted denitrification	2.33034
4 rivers	NH4_15	1	predicted denitrification	3.54783
4 rivers	NH4_15	1	predicted denitrification	20.7478
4 rivers	NH4_15	1	predicted denitrification	6.28748
4 rivers	NH4_15	1	predicted denitrification	5.56244
4 rivers	NH4_15	1	predicted denitrification	13.4688
4 rivers	NH4_15	1	predicted denitrification	11.9319
4 rivers	NH4_15	1	predicted denitrification	16.182
4 rivers	NH4_15	1	predicted denitrification	19.5076
4 rivers	NH4_15	1	predicted denitrification	5.36588
4 rivers	NH4_15	1	predicted denitrification	4.53166
4 rivers	NH4_15	1	predicted denitrification	31.3897
4 rivers	NH4_15	1	predicted denitrification	13.0044
4 rivers	NH4_15	1	predicted denitrification	10.0816
4 rivers	NH4_15	1	predicted denitrification	4.42449
4 rivers	NH4_15	1	predicted denitrification	10.4736
4 rivers	NH4_15	1	predicted denitrification	51.0906
4 rivers	NH4_15	1	predicted denitrification	20.9841
4 rivers	NH4_15	1	predicted denitrification	10.0495
4 rivers	NH4_15	1	predicted denitrification	2.2888
4 rivers	NH4_15	1	predicted denitrification	6.21861
4 rivers	NH4_15	1	predicted denitrification	33.869
4 rivers	NH4_15	1	predicted denitrification	0.53828
4 rivers	NH4_15	1	predicted denitrification	1.7116
4 rivers	NH4_15	1	predicted denitrification	1.25284
4 rivers	NH4_15	1	predicted denitrification	0.393405
4 rivers	NH4_15	1	predicted denitrification	0.69327
4 rivers	NH4_15	1	predicted denitrification	3.13147
4 rivers	NH4_15	1	predicted denitrification	0.311006
4 rivers	NH4_15	1	predicted denitrification	0.501456
4 rivers	NH4_15	1	predicted denitrification	1.20801
4 rivers	NH4_15	1	predicted denitrification	0.359225
4 rivers	NH4_15	1	predicted denitrification	0.0408163
4 rivers	NH4_15	1	predicted denitrification	0.0408163
4 rivers	NH4_15	1	predicted denitrification	1.41462
4 rivers	NH4_15	1	predicted denitrification	1.1434
4 rivers	NH4_15	1	predicted denitrification	0.0883563
4 rivers	NH4_15	1	predicted denitrification	0.987885
4 rivers	NH4_15	1	predicted denitrification	1.79448
4 rivers	NH4_15	1	predicted denitrification	1.96089
4 rivers	NH4_15	1	predicted denitrification	2.12109
4 rivers	NH4_15	1	predicted denitrification	1.52299
4 rivers	NH4_15	1	predicted denitrification	0.0408163
4 rivers	NH4_15_plus_NO2_14	3	predicted denitrification	20.5379
4 rivers	NH4_15_plus_NO2_14	3	predicted denitrification	21.1137
4 rivers	NH4_15_plus_NO2_14	3	predicted denitrification	21.7585
4 rivers	NH4_15_plus_NO2_14	3	predicted denitrification	11.9042
4 rivers	NH4_15_plus_NO2_14	3	predicted denitrification	9.6725
4 rivers	NH4_15_plus_NO2_14	3	predicted denitrification	20.3759
4 rivers	NH4_15_plus_NO2_14	3	predicted denitrification	15.3971
4 rivers	NH4_15_plus_NO2_14	3	predicted denitrification	12.8115
4 rivers	NH4_15_plus_NO2_14	3	predicted denitrification	11.2644
4 rivers	NH4_15_plus_NO2_14	3	predicted denitrification	29.0273
4 rivers	NH4_15_plus_NO2_14	3	predicted denitrification	17.8828
4 rivers	NH4_15_plus_NO2_14	3	predicted denitrification	19.5226
4 rivers	NH4_15_plus_NO2_14	3	predicted denitrification	18.3324
4 rivers	NH4_15_plus_NO2_14	3	predicted denitrification	8.59659
4 rivers	NH4_15_plus_NO2_14	3	predicted denitrification	27.7829
4 rivers	NH4_15_plus_NO2_14	3	predicted denitrification	21.5029
4 rivers	NH4_15_plus_NO2_14	3	predicted denitrification	10.3639
4 rivers	NH4_15_plus_NO2_14	3	predicted denitrification	24.6958
4 rivers	NH4_15_plus_NO2_14	3	predicted denitrification	23.9311
4 rivers	NH4_15_plus_NO2_14	3	predicted denitrification	20.3643
4 rivers	NH4_15_plus_NO2_14	3	predicted denitrification	11.3405
4 rivers	NH4_15_plus_NO2_14	3	predicted denitrification	8.1327
4 rivers	NH4_15_plus_NO2_14	3	predicted denitrification	32.3237
4 rivers	NH4_15_plus_NO2_14	3	predicted denitrification	48.0488
4 rivers	NH4_15_plus_NO2_14	3	predicted denitrification	26.9692
4 rivers	NH4_15_plus_NO2_14	3	predicted denitrification	22.9892
4 rivers	NH4_15_plus_NO2_14	3	predicted denitrification	39.5803
4 rivers	NH4_15_plus_NO2_14	3	predicted denitrification	67.4479
4 rivers	NH4_15_plus_NO2_14	3	predicted denitrification	39.9826
4 rivers	NH4_15_plus_NO2_14	3	predicted denitrification	40.3448
4 rivers	NH4_15_plus_NO2_14	3	predicted denitrification	64.6702
4 rivers	NH4_15_plus_NO2_14	3	predicted denitrification	97.0632
4 rivers	NH4_15_plus_NO2_14	3	predicted denitrification	44.3553
4 rivers	NH4_15_plus_NO2_14	3	predicted denitrification	57.2692
4 rivers	NH4_15_plus_NO2_14	3	predicted denitrification	53.8022
4 rivers	NH4_15_plus_NO2_14	3	predicted denitrification	20.3882
4 rivers	NH4_15_plus_NO2_14	3	predicted denitrification	22.2242
4 rivers	NH4_15_plus_NO2_14	3	predicted denitrification	7.71833
4 rivers	NH4_15_plus_NO2_14	3	predicted denitrification	17.6841
4 rivers	NH4_15_plus_NO2_14	3	predicted denitrification	32.222
4 rivers	NH4_15_plus_NO2_14	3	predicted denitrification	26.0525
4 rivers	NH4_15_plus_NO2_14	3	predicted denitrification	42.8759
4 rivers	NH4_15_plus_NO2_14	3	predicted denitrification	53.6059
4 rivers	NH4_15_plus_NO2_14	3	predicted denitrification	74.4407
4 rivers	NH4_15_plus_NO2_14	3	predicted denitrification	43.6501
4 rivers	NH4_15_plus_NO2_14	3	predicted denitrification	36.984
4 rivers	NH4_15_plus_NO2_14	3	predicted denitrification	45.9532
4 rivers	NH4_15_plus_NO2_14	3	predicted denitrification	8.25694
4 rivers	NH4_15_plus_NO2_14	3	predicted denitrification	3.96728
4 rivers	NH4_15_plus_NO2_14	3	predicted denitrification	5.12854
4 rivers	NH4_15_plus_NO2_14	3	predicted denitrification	8.52865
4 rivers	NH4_15_plus_NO2_14	3	predicted denitrification	0.49232
4 rivers	NH4_15_plus_NO2_14	3	predicted denitrification	9.80637
4 rivers	NH4_15_plus_NO2_14	3	predicted denitrification	7.05245
4 rivers	NH4_15_plus_NO2_14	3	predicted denitrification	4.07638
4 rivers	NH4_15_plus_NO2_14	3	predicted denitrification	28.3718
4 rivers	NH4_15_plus_NO2_14	3	predicted denitrification	31.3016
4 rivers	NH4_15_plus_NO2_14	3	predicted denitrification	8.57558
4 rivers	NH4_15_plus_NO2_14	3	predicted denitrification	6.20394
4 rivers	NH4_15_plus_NO2_14	3	predicted denitrification	3.50122
4 rivers	NH4_15_plus_NO2_14	3	predicted denitrification	13.0384
4 rivers	NH4_15_plus_NO2_14	3	predicted denitrification	12.1836
4 rivers	NH4_15_plus_NO2_14	3	predicted denitrification	10.2213
4 rivers	NH4_15_plus_NO2_14	3	predicted denitrification	15.4776
4 rivers	NH4_15_plus_NO2_14	3	predicted denitrification	6.74682
4 rivers	NH4_15_plus_NO2_14	3	predicted denitrification	0.0408163
4 rivers	NH4_15_plus_NO2_14	3	predicted denitrification	5.92039
4 rivers	NH4_15_plus_NO2_14	3	predicted denitrification	6.32008
4 rivers	NH4_15_plus_NO2_14	3	predicted denitrification	4.76722
4 rivers	NH4_15_plus_NO2_14	3	predicted denitrification	1.65536
4 rivers	NH4_15_plus_NO2_14	3	predicted denitrification	9.87112
4 rivers	NH4_15_plus_NO2_14	3	predicted denitrification	0.764357
4 rivers	NH4_15_plus_NO2_14	3	predicted denitrification	0.603457
4 rivers	NH4_15_plus_NO2_14	3	predicted denitrification	1.50726
4 rivers	NH4_15_plus_NO2_14	3	predicted denitrification	1.35568
4 rivers	NH4_15_plus_NO2_14	3	predicted denitrification	0.0684102
4 rivers	NH4_15_plus_NO2_14	3	predicted denitrification	0.159815
4 rivers	NH4_15_plus_NO2_14	3	predicted denitrification	2.98273
4 rivers	NH4_15_plus_NO2_14	3	predicted denitrification	1.2308
4 rivers	NH4_15_plus_NO2_14	3	predicted denitrification	8.19781
4 rivers	NH4_15_plus_NO2_14	3	predicted denitrification	0.915507
4 rivers	NH4_15_plus_NO2_14	3	predicted denitrification	1.06211
4 rivers	NH4_15_plus_NO2_14	3	predicted denitrification	0.968078
4 rivers	NH4_15_plus_NO2_14	3	predicted denitrification	2.40045
4 rivers	NH4_15_plus_NO2_14	3	predicted denitrification	2.15635
4 rivers	NH4_15_plus_NO2_14	3	predicted denitrification	2.17026

## Sheet: Figure 3c
Study	Treatment	Treatment code	R measured or predicted for cryptic, anammox or denitrification	R value
12 rivers	NH4_15	1	measured	2.69576
12 rivers	NH4_15	1	measured	1.99643
12 rivers	NH4_15	1	measured	1.6654
12 rivers	NH4_15	1	measured	2.59363
12 rivers	NH4_15	1	measured	4.95634
12 rivers	NH4_15	1	measured	1.98483
12 rivers	NH4_15	1	measured	2.24532
12 rivers	NH4_15	1	measured	1.30175
12 rivers	NH4_15	1	measured	2.26214
12 rivers	NH4_15	1	measured	1.61075
12 rivers	NH4_15	1	measured	2.03377
12 rivers	NH4_15	1	measured	2.28405
12 rivers	NH4_15	1	measured	2.93581
12 rivers	NH4_15	1	measured	2.32474
12 rivers	NH4_15	1	measured	2.39421
12 rivers	NH4_15	1	measured	1.88437
12 rivers	NH4_15	1	measured	1.32454
12 rivers	NH4_15	1	measured	1.66802
12 rivers	NH4_15	1	measured	2.09527
12 rivers	NH4_15	1	measured	6.40238
12 rivers	NH4_15	1	measured	3.32519
12 rivers	NH4_15	1	measured	4.35903
12 rivers	NH4_15	1	measured	3.8728
12 rivers	NH4_15	1	measured	2.56908
12 rivers	NH4_15	1	measured	6.66237
12 rivers	NH4_15	1	measured	7.61335
12 rivers	NH4_15	1	measured	3.17732
12 rivers	NH4_15	1	measured	2.89234
12 rivers	NH4_15	1	measured	3.75594
12 rivers	NH4_15	1	measured	4.50716
12 rivers	NH4_15	1	measured	4.37663
12 rivers	NH4_15	1	measured	3.07672
12 rivers	NH4_15	1	measured	2.89978
12 rivers	NH4_15	1	measured	5.9181
12 rivers	NH4_15	1	measured	4.5606
12 rivers	NH4_15	1	measured	4.71702
12 rivers	NH4_15	1	measured	2.84876
12 rivers	NH4_15	1	measured	2.87465
12 rivers	NH4_15	1	measured	6.17481
12 rivers	NH4_15	1	measured	3.70585
12 rivers	NH4_15	1	measured	4.92823
12 rivers	NH4_15	1	measured	3.21087
12 rivers	NH4_15	1	measured	3.25763
12 rivers	NH4_15	1	measured	1.46285
12 rivers	NH4_15	1	measured	1.00519
12 rivers	NH4_15	1	measured	0.729412
12 rivers	NH4_15	1	measured	0.838691
12 rivers	NH4_15	1	measured	0.823667
12 rivers	NH4_15	1	measured	0.834156
12 rivers	NH4_15	1	measured	0.865071
12 rivers	NH4_15	1	measured	0.836602
12 rivers	NH4_15	1	measured	1.04963
12 rivers	NH4_15	1	measured	0.674065
12 rivers	NH4_15	1	measured	0.835624
12 rivers	NH4_15	1	measured	1.03136
12 rivers	NH4_15	1	measured	0.821572
12 rivers	NH4_15	1	measured	1.37452
12 rivers	NH4_15	1	measured	1.51479
12 rivers	NH4_15	1	measured	1.24594
12 rivers	NH4_15	1	measured	0.886542
12 rivers	NH4_15	1	measured	0.738295
12 rivers	NH4_15	1	measured	0.70643
12 rivers	NH4_15	1	measured	1.05058
12 rivers	NH4_15	1	measured	0.446603
12 rivers	NH4_15	1	measured	1.14349
12 rivers	NH4_15	1	measured	0.999844
12 rivers	NH4_15	1	measured	3.02348
12 rivers	NH4_15	1	measured	1.81708
12 rivers	NH4_15	1	measured	0.53359
12 rivers	NH4_15	1	measured	0.538917
12 rivers	NH4_15	1	measured	0.899412
12 rivers	NH4_15	1	measured	1.06219
12 rivers	NH4_15	1	measured	0.779795
12 rivers	NH4_15	1	measured	0.288975
12 rivers	NH4_15	1	measured	0.33229
12 rivers	NH4_15	1	measured	1.35753
12 rivers	NH4_15	1	measured	1.3601
12 rivers	NH4_15	1	measured	0.965767
12 rivers	NH4_15	1	measured	1.48905
12 rivers	NH4_15	1	measured	0.449114
12 rivers	NH4_15	1	measured	0.716229
12 rivers	NH4_15	1	measured	1.38262
12 rivers	NH4_15	1	measured	1.20054
12 rivers	NH4_15	1	measured	1.10442
12 rivers	NH4_15	1	measured	0.873514
12 rivers	NH4_15	1	measured	1.4931
12 rivers	NH4_15	1	measured	2.82743
12 rivers	NH4_15	1	measured	0.866426
12 rivers	NH4_15	1	measured	1.41093
12 rivers	NH4_15	1	measured	1.36159
12 rivers	NH4_15	1	measured	1.93367
12 rivers	NH4_15	1	measured	1.53315
12 rivers	NH4_15	1	measured	0.716558
12 rivers	NH4_15	1	measured	0.90239
12 rivers	NH4_15	1	measured	0.865027
12 rivers	NH4_15	1	measured	1.15305
12 rivers	NH4_15	1	measured	1.24619
12 rivers	NH4_15	1	measured	0.991584
12 rivers	NH4_15	1	measured	0.926132
12 rivers	NH4_15	1	measured	0.85695
12 rivers	NH4_15	1	measured	0.917273
12 rivers	NH4_15	1	measured	1.44093
12 rivers	NH4_15	1	measured	0.837467
12 rivers	NH4_15	1	measured	0.643832
12 rivers	NH4_15	1	measured	0.708477
12 rivers	NH4_15	1	measured	0.975209
12 rivers	NH4_15	1	measured	1.18356
12 rivers	NH4_15	1	measured	0.867243
12 rivers	NH4_15	1	measured	1.0261
12 rivers	NH4_15	1	measured	0.89486
12 rivers	NH4_15	1	measured	1.1256
12 rivers	NH4_15	1	measured	1.65068
12 rivers	NH4_15	1	measured	0.618096
12 rivers	NH4_15	1	measured	0.812076
12 rivers	NH4_15	1	measured	0.768438
12 rivers	NH4_15	1	measured	0.937153
12 rivers	NH4_15	1	measured	0.991177
12 rivers	NH4_15	1	measured	0.619334
12 rivers	NH4_15	1	measured	0.57656
12 rivers	NH4_15	1	measured	1.0063
12 rivers	NH4_15	1	measured	0.950268
12 rivers	NH4_15	1	measured	0.327583
12 rivers	NH4_15	1	measured	0.334494
12 rivers	NH4_15	1	measured	0.696071
12 rivers	NH4_15	1	measured	0.817834
12 rivers	NH4_15	1	measured	0.825586
12 rivers	NH4_15	1	measured	0.934579
12 rivers	NH4_15	1	measured	0.861419
12 rivers	NH4_15	1	measured	0.397242
12 rivers	NH4_15	1	measured	0.573383
12 rivers	NH4_15	1	measured	0.495091
12 rivers	NH4_15	1	measured	3.80549
12 rivers	NH4_15	1	measured	1.59966
12 rivers	NH4_15	1	measured	1.68658
12 rivers	NH4_15	1	measured	1.72236
12 rivers	NH4_15	1	measured	1.22647
12 rivers	NH4_15	1	measured	4.53822
12 rivers	NH4_15	1	measured	1.8831
12 rivers	NH4_15	1	measured	1.72134
12 rivers	NH4_15	1	measured	1.6044
12 rivers	NH4_15	1	measured	1.42495
12 rivers	NH4_15	1	measured	3.7452
12 rivers	NH4_15	1	measured	1.61287
12 rivers	NH4_15	1	measured	1.86319
12 rivers	NH4_15	1	measured	1.32179
12 rivers	NH4_15	1	measured	1.39178
12 rivers	NH4_15	1	measured	4.90188
12 rivers	NH4_15	1	measured	2.03624
12 rivers	NH4_15	1	measured	1.9201
12 rivers	NH4_15	1	measured	1.8914
12 rivers	NH4_15	1	measured	1.69358
12 rivers	NH4_15	1	measured	6.83355
12 rivers	NH4_15	1	measured	1.81234
12 rivers	NH4_15	1	measured	1.59415
12 rivers	NH4_15	1	measured	1.55714
12 rivers	NH4_15	1	measured	1.45974
12 rivers	NH4_15	1	measured	1.35381
12 rivers	NH4_15	1	measured	0.8436
12 rivers	NH4_15	1	measured	1.15052
12 rivers	NH4_15	1	measured	0.665413
12 rivers	NH4_15	1	measured	0.758189
12 rivers	NH4_15	1	measured	0.78777
12 rivers	NH4_15	1	measured	0.625348
12 rivers	NH4_15	1	measured	0.50882
12 rivers	NH4_15	1	measured	0.793671
12 rivers	NH4_15	1	measured	0.980668
12 rivers	NH4_15	1	measured	1.23815
12 rivers	NH4_15	1	measured	0.704502
12 rivers	NH4_15	1	measured	0.826219
12 rivers	NH4_15	1	measured	0.665305
12 rivers	NH4_15	1	measured	0.982179
12 rivers	NH4_15	1	measured	1.29444
12 rivers	NH4_15	1	measured	0.853613
12 rivers	NH4_15	1	measured	0.620981
12 rivers	NH4_15	1	measured	0.903857
12 rivers	NH4_15	1	measured	0.928359
12 rivers	NH4_15	1	measured	0.973443
12 rivers	NH4_15	1	measured	0.770279
12 rivers	NH4_15	1	measured	0.728538
12 rivers	NH4_15	1	measured	0.557277
12 rivers	NH4_15	1	measured	0.761055
12 rivers	NH4_15	1	measured	1.05706
12 rivers	NH4_15	1	measured	0.648338
12 rivers	NH4_15	1	measured	0.917153
12 rivers	NH4_15	1	measured	0.603903
12 rivers	NH4_15	1	measured	0.779224
12 rivers	NH4_15	1	measured	0.817172
12 rivers	NH4_15	1	measured	0.618927
12 rivers	NH4_15	1	measured	0.676189
12 rivers	NH4_15	1	measured	0.624917
12 rivers	NH4_15	1	measured	0.764787
12 rivers	NH4_15	1	measured	0.98485
12 rivers	NH4_15	1	measured	0.589933
12 rivers	NH4_15	1	measured	0.64862
12 rivers	NH4_15	1	measured	2.05204
12 rivers	NH4_15	1	measured	1.10969
12 rivers	NH4_15	1	measured	0.647008
12 rivers	NH4_15	1	measured	0.659042
12 rivers	NH4_15	1	measured	0.717305
12 rivers	NH4_15	1	measured	0.899202
12 rivers	NH4_15	1	measured	0.568054
12 rivers	NH4_15	1	measured	0.510115
12 rivers	NH4_15	1	measured	0.717037
12 rivers	NH4_15	1	measured	2.71332
12 rivers	NH4_15	1	measured	2.32537
12 rivers	NH4_15	1	measured	0.926598
12 rivers	NH4_15	1	measured	1.30107
12 rivers	NH4_15	1	measured	0.917306
12 rivers	NH4_15	1	measured	3.88022
12 rivers	NH4_15	1	measured	5.95785
12 rivers	NH4_15	1	measured	4.27765
12 rivers	NH4_15	1	measured	3.92802
12 rivers	NH4_15	1	measured	5.53754
12 rivers	NH4_15	1	measured	4.57608
12 rivers	NH4_15	1	measured	3.22501
12 rivers	NH4_15	1	measured	6.77687
12 rivers	NH4_15	1	measured	2.62294
12 rivers	NH4_15	1	measured	5.16101
12 rivers	NH4_15	1	measured	6.44949
12 rivers	NH4_15	1	measured	8.43198
12 rivers	NH4_15	1	measured	1.07721
12 rivers	NH4_15	1	measured	0.945342
12 rivers	NH4_15	1	measured	0.663071
12 rivers	NH4_15	1	measured	0.650514
12 rivers	NH4_15	1	measured	0.701389
12 rivers	NH4_15	1	measured	0.675611
12 rivers	NH4_15	1	measured	0.725324
12 rivers	NH4_15	1	measured	0.931704
12 rivers	NH4_15	1	measured	0.8092
12 rivers	NH4_15	1	measured	0.920531
12 rivers	NH4_15	1	measured	0.679287
12 rivers	NH4_15	1	measured	0.145487
12 rivers	NH4_15	1	measured	0.965224
12 rivers	NH4_15	1	measured	0.613975
12 rivers	NH4_15	1	measured	0.973222
12 rivers	NH4_15	1	measured	0.913544
12 rivers	NH4_15	1	measured	0.637786
12 rivers	NH4_15	1	measured	0.794628
12 rivers	NH4_15	1	measured	0.721971
12 rivers	NH4_15	1	measured	0.648229
12 rivers	NH4_15	1	measured	0.943113
12 rivers	NH4_15	1	measured	0.696012
12 rivers	NH4_15	1	measured	0.992945
12 rivers	NH4_15	1	measured	0.625643
12 rivers	NH4_15	1	measured	0.742444
12 rivers	NH4_15	1	measured	1.02151
12 rivers	NH4_15	1	measured	0.814421
12 rivers	NH4_15	1	predicted cryptic	0.703094
12 rivers	NH4_15	1	predicted cryptic	0.37863
12 rivers	NH4_15	1	predicted cryptic	0.688949
12 rivers	NH4_15	1	predicted cryptic	0.366773
12 rivers	NH4_15	1	predicted cryptic	0.401611
12 rivers	NH4_15	1	predicted cryptic	0.64068
12 rivers	NH4_15	1	predicted cryptic	0.674444
12 rivers	NH4_15	1	predicted cryptic	0.684834
12 rivers	NH4_15	1	predicted cryptic	0.571333
12 rivers	NH4_15	1	predicted cryptic	0.757055
12 rivers	NH4_15	1	predicted cryptic	0.613934
12 rivers	NH4_15	1	predicted cryptic	0.639678
12 rivers	NH4_15	1	predicted cryptic	0.597053
12 rivers	NH4_15	1	predicted cryptic	0.464494
12 rivers	NH4_15	1	predicted cryptic	0.575706
12 rivers	NH4_15	1	predicted cryptic	0.442332
12 rivers	NH4_15	1	predicted cryptic	0.535518
12 rivers	NH4_15	1	predicted cryptic	0.481143
12 rivers	NH4_15	1	predicted cryptic	0.487696
12 rivers	NH4_15	1	predicted cryptic	3.07894
12 rivers	NH4_15	1	predicted cryptic	2.90178
12 rivers	NH4_15	1	predicted cryptic	2.88194
12 rivers	NH4_15	1	predicted cryptic	7.15605
12 rivers	NH4_15	1	predicted cryptic	4.23389
12 rivers	NH4_15	1	predicted cryptic	7.27607
12 rivers	NH4_15	1	predicted cryptic	4.88948
12 rivers	NH4_15	1	predicted cryptic	9.64615
12 rivers	NH4_15	1	predicted cryptic	8.01404
12 rivers	NH4_15	1	predicted cryptic	1.80662
12 rivers	NH4_15	1	predicted cryptic	6.23038
12 rivers	NH4_15	1	predicted cryptic	5.36587
12 rivers	NH4_15	1	predicted cryptic	9.16042
12 rivers	NH4_15	1	predicted cryptic	3.64528
12 rivers	NH4_15	1	predicted cryptic	2.01013
12 rivers	NH4_15	1	predicted cryptic	2.47131
12 rivers	NH4_15	1	predicted cryptic	2.25714
12 rivers	NH4_15	1	predicted cryptic	18.6343
12 rivers	NH4_15	1	predicted cryptic	7.37709
12 rivers	NH4_15	1	predicted cryptic	1.69105
12 rivers	NH4_15	1	predicted cryptic	4.71081
12 rivers	NH4_15	1	predicted cryptic	3.87516
12 rivers	NH4_15	1	predicted cryptic	4.98577
12 rivers	NH4_15	1	predicted cryptic	40.4118
12 rivers	NH4_15	1	predicted cryptic	1.71518
12 rivers	NH4_15	1	predicted cryptic	2.81085
12 rivers	NH4_15	1	predicted cryptic	3.09758
12 rivers	NH4_15	1	predicted cryptic	4.35909
12 rivers	NH4_15	1	predicted cryptic	16.4202
12 rivers	NH4_15	1	predicted cryptic	2.98584
12 rivers	NH4_15	1	predicted cryptic	4.57596
12 rivers	NH4_15	1	predicted cryptic	6.82133
12 rivers	NH4_15	1	predicted cryptic	2.65335
12 rivers	NH4_15	1	predicted cryptic	1.39697
12 rivers	NH4_15	1	predicted cryptic	1.58958
12 rivers	NH4_15	1	predicted cryptic	3.62847
12 rivers	NH4_15	1	predicted cryptic	1.39463
12 rivers	NH4_15	1	predicted cryptic	4.64596
12 rivers	NH4_15	1	predicted cryptic	1.26849
12 rivers	NH4_15	1	predicted cryptic	1.69604
12 rivers	NH4_15	1	predicted cryptic	4.58653
12 rivers	NH4_15	1	predicted cryptic	5.98704
12 rivers	NH4_15	1	predicted cryptic	5.06164
12 rivers	NH4_15	1	predicted cryptic	1.90887
12 rivers	NH4_15	1	predicted cryptic	6.35113
12 rivers	NH4_15	1	predicted cryptic	6.25291
12 rivers	NH4_15	1	predicted cryptic	11.3651
12 rivers	NH4_15	1	predicted cryptic	4.59664
12 rivers	NH4_15	1	predicted cryptic	0.669783
12 rivers	NH4_15	1	predicted cryptic	1.18401
12 rivers	NH4_15	1	predicted cryptic	1.91174
12 rivers	NH4_15	1	predicted cryptic	1.58662
12 rivers	NH4_15	1	predicted cryptic	22.6895
12 rivers	NH4_15	1	predicted cryptic	0.443609
12 rivers	NH4_15	1	predicted cryptic	1.2665
12 rivers	NH4_15	1	predicted cryptic	0.468458
12 rivers	NH4_15	1	predicted cryptic	2.60584
12 rivers	NH4_15	1	predicted cryptic	9.00176
12 rivers	NH4_15	1	predicted cryptic	0.670567
12 rivers	NH4_15	1	predicted cryptic	0.796197
12 rivers	NH4_15	1	predicted cryptic	0.90854
12 rivers	NH4_15	1	predicted cryptic	1.82155
12 rivers	NH4_15	1	predicted cryptic	13.8208
12 rivers	NH4_15	1	predicted cryptic	1.14859
12 rivers	NH4_15	1	predicted cryptic	1.99162
12 rivers	NH4_15	1	predicted cryptic	2.19967
12 rivers	NH4_15	1	predicted cryptic	3.31261
12 rivers	NH4_15	1	predicted cryptic	0.885706
12 rivers	NH4_15	1	predicted cryptic	0.744116
12 rivers	NH4_15	1	predicted cryptic	1.62977
12 rivers	NH4_15	1	predicted cryptic	2.59285
12 rivers	NH4_15	1	predicted cryptic	22.9379
12 rivers	NH4_15	1	predicted cryptic	1.80937
12 rivers	NH4_15	1	predicted cryptic	1.93006
12 rivers	NH4_15	1	predicted cryptic	6.64617
12 rivers	NH4_15	1	predicted cryptic	230.212
12 rivers	NH4_15	1	predicted cryptic	39.5738
12 rivers	NH4_15	1	predicted cryptic	1.72113
12 rivers	NH4_15	1	predicted cryptic	2.38191
12 rivers	NH4_15	1	predicted cryptic	11.3059
12 rivers	NH4_15	1	predicted cryptic	9.02262
12 rivers	NH4_15	1	predicted cryptic	23.6802
12 rivers	NH4_15	1	predicted cryptic	2.83661
12 rivers	NH4_15	1	predicted cryptic	1.48556
12 rivers	NH4_15	1	predicted cryptic	6.19087
12 rivers	NH4_15	1	predicted cryptic	14.5524
12 rivers	NH4_15	1	predicted cryptic	13.9297
12 rivers	NH4_15	1	predicted cryptic	1.55184
12 rivers	NH4_15	1	predicted cryptic	2.20944
12 rivers	NH4_15	1	predicted cryptic	4.78104
12 rivers	NH4_15	1	predicted cryptic	31.0417
12 rivers	NH4_15	1	predicted cryptic	35.9011
12 rivers	NH4_15	1	predicted cryptic	2.138
12 rivers	NH4_15	1	predicted cryptic	6.70712
12 rivers	NH4_15	1	predicted cryptic	1.6713
12 rivers	NH4_15	1	predicted cryptic	18.5665
12 rivers	NH4_15	1	predicted cryptic	1.22697
12 rivers	NH4_15	1	predicted cryptic	0.855693
12 rivers	NH4_15	1	predicted cryptic	2.19851
12 rivers	NH4_15	1	predicted cryptic	1.56256
12 rivers	NH4_15	1	predicted cryptic	3.60547
12 rivers	NH4_15	1	predicted cryptic	1.38857
12 rivers	NH4_15	1	predicted cryptic	1.62533
12 rivers	NH4_15	1	predicted cryptic	0.771007
12 rivers	NH4_15	1	predicted cryptic	0.954612
12 rivers	NH4_15	1	predicted cryptic	1.85129
12 rivers	NH4_15	1	predicted cryptic	1.27922
12 rivers	NH4_15	1	predicted cryptic	1.45581
12 rivers	NH4_15	1	predicted cryptic	1.67039
12 rivers	NH4_15	1	predicted cryptic	1.55567
12 rivers	NH4_15	1	predicted cryptic	1.36698
12 rivers	NH4_15	1	predicted cryptic	2.08998
12 rivers	NH4_15	1	predicted cryptic	4.60413
12 rivers	NH4_15	1	predicted cryptic	6.40669
12 rivers	NH4_15	1	predicted cryptic	2.05555
12 rivers	NH4_15	1	predicted cryptic	3.9495
12 rivers	NH4_15	1	predicted cryptic	4.74505
12 rivers	NH4_15	1	predicted cryptic	3.31923
12 rivers	NH4_15	1	predicted cryptic	4.5244
12 rivers	NH4_15	1	predicted cryptic	2.14224
12 rivers	NH4_15	1	predicted cryptic	5.42967
12 rivers	NH4_15	1	predicted cryptic	8.29996
12 rivers	NH4_15	1	predicted cryptic	3.76282
12 rivers	NH4_15	1	predicted cryptic	4.64316
12 rivers	NH4_15	1	predicted cryptic	3.44147
12 rivers	NH4_15	1	predicted cryptic	3.74084
12 rivers	NH4_15	1	predicted cryptic	4.25753
12 rivers	NH4_15	1	predicted cryptic	4.03845
12 rivers	NH4_15	1	predicted cryptic	4.66939
12 rivers	NH4_15	1	predicted cryptic	4.66452
12 rivers	NH4_15	1	predicted cryptic	3.98929
12 rivers	NH4_15	1	predicted cryptic	7.12282
12 rivers	NH4_15	1	predicted cryptic	4.6166
12 rivers	NH4_15	1	predicted cryptic	4.88905
12 rivers	NH4_15	1	predicted cryptic	5.01104
12 rivers	NH4_15	1	predicted cryptic	6.51629
12 rivers	NH4_15	1	predicted cryptic	6.19725
12 rivers	NH4_15	1	predicted cryptic	1.63421
12 rivers	NH4_15	1	predicted cryptic	3.23907
12 rivers	NH4_15	1	predicted cryptic	2.05091
12 rivers	NH4_15	1	predicted cryptic	8.3965
12 rivers	NH4_15	1	predicted cryptic	123.546
12 rivers	NH4_15	1	predicted cryptic	1.59866
12 rivers	NH4_15	1	predicted cryptic	2.38528
12 rivers	NH4_15	1	predicted cryptic	2.28155
12 rivers	NH4_15	1	predicted cryptic	15.4981
12 rivers	NH4_15	1	predicted cryptic	117.88
12 rivers	NH4_15	1	predicted cryptic	2.60074
12 rivers	NH4_15	1	predicted cryptic	1.23553
12 rivers	NH4_15	1	predicted cryptic	1.37523
12 rivers	NH4_15	1	predicted cryptic	5.15174
12 rivers	NH4_15	1	predicted cryptic	108.725
12 rivers	NH4_15	1	predicted cryptic	2.60725
12 rivers	NH4_15	1	predicted cryptic	3.10357
12 rivers	NH4_15	1	predicted cryptic	1.61345
12 rivers	NH4_15	1	predicted cryptic	6.7352
12 rivers	NH4_15	1	predicted cryptic	114.309
12 rivers	NH4_15	1	predicted cryptic	1.96532
12 rivers	NH4_15	1	predicted cryptic	5.6925
12 rivers	NH4_15	1	predicted cryptic	2.38122
12 rivers	NH4_15	1	predicted cryptic	17.4801
12 rivers	NH4_15	1	predicted cryptic	72.3288
12 rivers	NH4_15	1	predicted cryptic	2.2439
12 rivers	NH4_15	1	predicted cryptic	1.95717
12 rivers	NH4_15	1	predicted cryptic	2.85085
12 rivers	NH4_15	1	predicted cryptic	1.90848
12 rivers	NH4_15	1	predicted cryptic	5.06832
12 rivers	NH4_15	1	predicted cryptic	2.03665
12 rivers	NH4_15	1	predicted cryptic	1.78976
12 rivers	NH4_15	1	predicted cryptic	2.52478
12 rivers	NH4_15	1	predicted cryptic	2.02271
12 rivers	NH4_15	1	predicted cryptic	10.9007
12 rivers	NH4_15	1	predicted cryptic	2.0049
12 rivers	NH4_15	1	predicted cryptic	4.86178
12 rivers	NH4_15	1	predicted cryptic	3.32568
12 rivers	NH4_15	1	predicted cryptic	4.86914
12 rivers	NH4_15	1	predicted cryptic	1.64111
12 rivers	NH4_15	1	predicted cryptic	1.90816
12 rivers	NH4_15	1	predicted cryptic	4.59224
12 rivers	NH4_15	1	predicted cryptic	5.63116
12 rivers	NH4_15	1	predicted cryptic	1.85309
12 rivers	NH4_15	1	predicted cryptic	1.84503
12 rivers	NH4_15	1	predicted cryptic	3.22223
12 rivers	NH4_15	1	predicted cryptic	2.90914
12 rivers	NH4_15	1	predicted cryptic	1.24655
12 rivers	NH4_15	1	predicted cryptic	3.82661
12 rivers	NH4_15	1	predicted cryptic	1.91263
12 rivers	NH4_15	1	predicted cryptic	4.44994
12 rivers	NH4_15	1	predicted cryptic	7.31943
12 rivers	NH4_15	1	predicted cryptic	1.05068
12 rivers	NH4_15	1	predicted cryptic	1.2758
12 rivers	NH4_15	1	predicted cryptic	1.77602
12 rivers	NH4_15	1	predicted cryptic	1.94462
12 rivers	NH4_15	1	predicted cryptic	1.50188
12 rivers	NH4_15	1	predicted cryptic	3.94262
12 rivers	NH4_15	1	predicted cryptic	3.26165
12 rivers	NH4_15	1	predicted cryptic	1.6403
12 rivers	NH4_15	1	predicted cryptic	2.54242
12 rivers	NH4_15	1	predicted cryptic	2.33997
12 rivers	NH4_15	1	predicted cryptic	2.1449
12 rivers	NH4_15	1	predicted cryptic	3.04589
12 rivers	NH4_15	1	predicted cryptic	0.226046
12 rivers	NH4_15	1	predicted cryptic	0.540921
12 rivers	NH4_15	1	predicted cryptic	0.865357
12 rivers	NH4_15	1	predicted cryptic	1.02163
12 rivers	NH4_15	1	predicted cryptic	1.51678
12 rivers	NH4_15	1	predicted cryptic	0.470765
12 rivers	NH4_15	1	predicted cryptic	0.704889
12 rivers	NH4_15	1	predicted cryptic	1.25785
12 rivers	NH4_15	1	predicted cryptic	1.95352
12 rivers	NH4_15	1	predicted cryptic	1.90739
12 rivers	NH4_15	1	predicted cryptic	0.375302
12 rivers	NH4_15	1	predicted cryptic	0.527401
12 rivers	NH4_15	1	predicted cryptic	0.978268
12 rivers	NH4_15	1	predicted cryptic	1.45726
12 rivers	NH4_15	1	predicted cryptic	36.1161
12 rivers	NH4_15	1	predicted cryptic	0.322168
12 rivers	NH4_15	1	predicted cryptic	0.531606
12 rivers	NH4_15	1	predicted cryptic	0.69681
12 rivers	NH4_15	1	predicted cryptic	0.988178
12 rivers	NH4_15	1	predicted cryptic	8.91051
12 rivers	NH4_15	1	predicted cryptic	1.67376
12 rivers	NH4_15	1	predicted cryptic	0.287931
12 rivers	NH4_15	1	predicted cryptic	0.31601
12 rivers	NH4_15	1	predicted cryptic	0.50023
12 rivers	NH4_15	1	predicted cryptic	0.639491
12 rivers	NH4_15	1	predicted cryptic	0.417711
12 rivers	NH4_15	1	predicted cryptic	0.948838
12 rivers	NH4_15	1	predicted anammox	8.57512
12 rivers	NH4_15	1	predicted anammox	10.1678
12 rivers	NH4_15	1	predicted anammox	2.51903
12 rivers	NH4_15	1	predicted anammox	3.22849
12 rivers	NH4_15	1	predicted anammox	4.52614
12 rivers	NH4_15	1	predicted anammox	4.5025
12 rivers	NH4_15	1	predicted anammox	4.56212
12 rivers	NH4_15	1	predicted anammox	2.62457
12 rivers	NH4_15	1	predicted anammox	3.19836
12 rivers	NH4_15	1	predicted anammox	9.32701
12 rivers	NH4_15	1	predicted anammox	2.24159
12 rivers	NH4_15	1	predicted anammox	2.00999
12 rivers	NH4_15	1	predicted anammox	1.23918
12 rivers	NH4_15	1	predicted anammox	2.40416
12 rivers	NH4_15	1	predicted anammox	4.75579
12 rivers	NH4_15	1	predicted anammox	2.23859
12 rivers	NH4_15	1	predicted anammox	4.61249
12 rivers	NH4_15	1	predicted anammox	9.97723
12 rivers	NH4_15	1	predicted anammox	1.91506
12 rivers	NH4_15	1	predicted anammox	5.20512
12 rivers	NH4_15	1	predicted anammox	3.92381
12 rivers	NH4_15	1	predicted anammox	2.75301
12 rivers	NH4_15	1	predicted anammox	5.10865
12 rivers	NH4_15	1	predicted anammox	5.60675
12 rivers	NH4_15	1	predicted anammox	4.92314
12 rivers	NH4_15	1	predicted anammox	8.51953
12 rivers	NH4_15	1	predicted anammox	7.77692
12 rivers	NH4_15	1	predicted anammox	5.80551
12 rivers	NH4_15	1	predicted anammox	8.77327
12 rivers	NH4_15	1	predicted anammox	7.94139
12 rivers	NH4_15	1	predicted anammox	10.2686
12 rivers	NH4_15	1	predicted anammox	9.26168
12 rivers	NH4_15	1	predicted anammox	4.57224
12 rivers	NH4_15	1	predicted anammox	6.47537
12 rivers	NH4_15	1	predicted anammox	5.77569
12 rivers	NH4_15	1	predicted anammox	4.81907
12 rivers	NH4_15	1	predicted anammox	12.2186
12 rivers	NH4_15	1	predicted anammox	16.5254
12 rivers	NH4_15	1	predicted anammox	1.85968
12 rivers	NH4_15	1	predicted anammox	3.1184
12 rivers	NH4_15	1	predicted anammox	4.44679
12 rivers	NH4_15	1	predicted anammox	3.65806
12 rivers	NH4_15	1	predicted anammox	21.9798
12 rivers	NH4_15	1	predicted anammox	21.2078
12 rivers	NH4_15	1	predicted anammox	15.5837
12 rivers	NH4_15	1	predicted anammox	20.2137
12 rivers	NH4_15	1	predicted anammox	19.9848
12 rivers	NH4_15	1	predicted anammox	27.5114
12 rivers	NH4_15	1	predicted anammox	15.9986
12 rivers	NH4_15	1	predicted anammox	23.0741
12 rivers	NH4_15	1	predicted anammox	25.5497
12 rivers	NH4_15	1	predicted anammox	14.9954
12 rivers	NH4_15	1	predicted anammox	22.0714
12 rivers	NH4_15	1	predicted anammox	20.6211
12 rivers	NH4_15	1	predicted anammox	26.9996
12 rivers	NH4_15	1	predicted anammox	20.9895
12 rivers	NH4_15	1	predicted anammox	21.3893
12 rivers	NH4_15	1	predicted anammox	17.3584
12 rivers	NH4_15	1	predicted anammox	14.2095
12 rivers	NH4_15	1	predicted anammox	16.9105
12 rivers	NH4_15	1	predicted anammox	15.5403
12 rivers	NH4_15	1	predicted anammox	19.3571
12 rivers	NH4_15	1	predicted anammox	16.1469
12 rivers	NH4_15	1	predicted anammox	21.2663
12 rivers	NH4_15	1	predicted anammox	25.2672
12 rivers	NH4_15	1	predicted anammox	22.2986
12 rivers	NH4_15	1	predicted anammox	20.8062
12 rivers	NH4_15	1	predicted anammox	3.84015
12 rivers	NH4_15	1	predicted anammox	4.65912
12 rivers	NH4_15	1	predicted anammox	4.73675
12 rivers	NH4_15	1	predicted anammox	4.192
12 rivers	NH4_15	1	predicted anammox	16.8134
12 rivers	NH4_15	1	predicted anammox	13.2498
12 rivers	NH4_15	1	predicted anammox	2.99099
12 rivers	NH4_15	1	predicted anammox	5.32733
12 rivers	NH4_15	1	predicted anammox	6.54603
12 rivers	NH4_15	1	predicted anammox	9.15507
12 rivers	NH4_15	1	predicted anammox	6.02026
12 rivers	NH4_15	1	predicted anammox	4.89684
12 rivers	NH4_15	1	predicted anammox	6.65301
12 rivers	NH4_15	1	predicted anammox	4.98304
12 rivers	NH4_15	1	predicted anammox	13.3033
12 rivers	NH4_15	1	predicted anammox	6.47731
12 rivers	NH4_15	1	predicted anammox	9.04955
12 rivers	NH4_15	1	predicted anammox	5.12056
12 rivers	NH4_15	1	predicted anammox	8.75608
12 rivers	NH4_15	1	predicted anammox	6.49761
12 rivers	NH4_15	1	predicted anammox	9.84545
12 rivers	NH4_15	1	predicted anammox	6.53003
12 rivers	NH4_15	1	predicted anammox	8.13399
12 rivers	NH4_15	1	predicted anammox	16.8847
12 rivers	NH4_15	1	predicted anammox	11.2786
12 rivers	NH4_15	1	predicted anammox	4.10877
12 rivers	NH4_15	1	predicted anammox	3.53554
12 rivers	NH4_15	1	predicted anammox	117.887
12 rivers	NH4_15	1	predicted anammox	26.5213
12 rivers	NH4_15	1	predicted anammox	6.82653
12 rivers	NH4_15	1	predicted anammox	4.72245
12 rivers	NH4_15	1	predicted anammox	5.69418
12 rivers	NH4_15	1	predicted anammox	6.20371
12 rivers	NH4_15	1	predicted anammox	18.0834
12 rivers	NH4_15	1	predicted anammox	9.50929
12 rivers	NH4_15	1	predicted anammox	10.4966
12 rivers	NH4_15	1	predicted anammox	5.77837
12 rivers	NH4_15	1	predicted anammox	9.54203
12 rivers	NH4_15	1	predicted anammox	22.6597
12 rivers	NH4_15	1	predicted anammox	7.27811
12 rivers	NH4_15	1	predicted anammox	6.1455
12 rivers	NH4_15	1	predicted anammox	4.60277
12 rivers	NH4_15	1	predicted anammox	20.7576
12 rivers	NH4_15	1	predicted anammox	43.4959
12 rivers	NH4_15	1	predicted anammox	11.561
12 rivers	NH4_15	1	predicted anammox	8.37832
12 rivers	NH4_15	1	predicted anammox	1.98005
12 rivers	NH4_15	1	predicted anammox	12.3925
12 rivers	NH4_15	1	predicted anammox	17.548
12 rivers	NH4_15	1	predicted anammox	38.9482
12 rivers	NH4_15	1	predicted anammox	19.78
12 rivers	NH4_15	1	predicted anammox	23.9793
12 rivers	NH4_15	1	predicted anammox	27.8591
12 rivers	NH4_15	1	predicted anammox	30.0211
12 rivers	NH4_15	1	predicted anammox	1.12861
12 rivers	NH4_15	1	predicted anammox	28.7203
12 rivers	NH4_15	1	predicted anammox	30.0687
12 rivers	NH4_15	1	predicted anammox	29.5829
12 rivers	NH4_15	1	predicted anammox	31.0462
12 rivers	NH4_15	1	predicted anammox	24.118
12 rivers	NH4_15	1	predicted anammox	27.9489
12 rivers	NH4_15	1	predicted anammox	32.9142
12 rivers	NH4_15	1	predicted anammox	32.63
12 rivers	NH4_15	1	predicted anammox	11.0185
12 rivers	NH4_15	1	predicted anammox	24.9879
12 rivers	NH4_15	1	predicted anammox	7.25475
12 rivers	NH4_15	1	predicted anammox	8.9891
12 rivers	NH4_15	1	predicted anammox	8.74595
12 rivers	NH4_15	1	predicted anammox	10.4296
12 rivers	NH4_15	1	predicted anammox	5.22214
12 rivers	NH4_15	1	predicted anammox	2.5169
12 rivers	NH4_15	1	predicted anammox	1.15036
12 rivers	NH4_15	1	predicted anammox	2.75607
12 rivers	NH4_15	1	predicted anammox	4.19122
12 rivers	NH4_15	1	predicted anammox	15.949
12 rivers	NH4_15	1	predicted anammox	7.27004
12 rivers	NH4_15	1	predicted anammox	5.44764
12 rivers	NH4_15	1	predicted anammox	10.8294
12 rivers	NH4_15	1	predicted anammox	6.10396
12 rivers	NH4_15	1	predicted anammox	15.955
12 rivers	NH4_15	1	predicted anammox	7.06429
12 rivers	NH4_15	1	predicted anammox	6.89841
12 rivers	NH4_15	1	predicted anammox	8.48023
12 rivers	NH4_15	1	predicted anammox	7.4106
12 rivers	NH4_15	1	predicted anammox	14.6386
12 rivers	NH4_15	1	predicted anammox	5.42139
12 rivers	NH4_15	1	predicted anammox	4.53346
12 rivers	NH4_15	1	predicted anammox	6.41897
12 rivers	NH4_15	1	predicted anammox	6.17713
12 rivers	NH4_15	1	predicted anammox	15.0869
12 rivers	NH4_15	1	predicted anammox	12.0892
12 rivers	NH4_15	1	predicted anammox	9.37221
12 rivers	NH4_15	1	predicted anammox	22.3969
12 rivers	NH4_15	1	predicted anammox	71.2953
12 rivers	NH4_15	1	predicted anammox	22.4665
12 rivers	NH4_15	1	predicted anammox	13.7227
12 rivers	NH4_15	1	predicted anammox	20.3804
12 rivers	NH4_15	1	predicted anammox	22.2782
12 rivers	NH4_15	1	predicted anammox	87.8686
12 rivers	NH4_15	1	predicted anammox	17.9797
12 rivers	NH4_15	1	predicted anammox	16.6569
12 rivers	NH4_15	1	predicted anammox	22.0706
12 rivers	NH4_15	1	predicted anammox	20.8004
12 rivers	NH4_15	1	predicted anammox	88.7198
12 rivers	NH4_15	1	predicted anammox	16.5442
12 rivers	NH4_15	1	predicted anammox	12.6647
12 rivers	NH4_15	1	predicted anammox	24.6867
12 rivers	NH4_15	1	predicted anammox	25.4699
12 rivers	NH4_15	1	predicted anammox	126.915
12 rivers	NH4_15	1	predicted anammox	20.3914
12 rivers	NH4_15	1	predicted anammox	20.281
12 rivers	NH4_15	1	predicted anammox	30.2371
12 rivers	NH4_15	1	predicted anammox	27.0919
12 rivers	NH4_15	1	predicted anammox	65.2543
12 rivers	NH4_15	1	predicted anammox	16.2432
12 rivers	NH4_15	1	predicted anammox	22.1371
12 rivers	NH4_15	1	predicted anammox	19.6747
12 rivers	NH4_15	1	predicted anammox	26.8428
12 rivers	NH4_15	1	predicted anammox	35.9153
12 rivers	NH4_15	1	predicted anammox	24.3233
12 rivers	NH4_15	1	predicted anammox	15.5297
12 rivers	NH4_15	1	predicted anammox	12.8539
12 rivers	NH4_15	1	predicted anammox	33.3747
12 rivers	NH4_15	1	predicted anammox	19.091
12 rivers	NH4_15	1	predicted anammox	18.6811
12 rivers	NH4_15	1	predicted anammox	26.7807
12 rivers	NH4_15	1	predicted anammox	19.0577
12 rivers	NH4_15	1	predicted anammox	20.8203
12 rivers	NH4_15	1	predicted anammox	18.4015
12 rivers	NH4_15	1	predicted anammox	26.3204
12 rivers	NH4_15	1	predicted anammox	31.0443
12 rivers	NH4_15	1	predicted anammox	40.1492
12 rivers	NH4_15	1	predicted anammox	13.1884
12 rivers	NH4_15	1	predicted anammox	23.5596
12 rivers	NH4_15	1	predicted anammox	26.5532
12 rivers	NH4_15	1	predicted anammox	25.2421
12 rivers	NH4_15	1	predicted anammox	76.9162
12 rivers	NH4_15	1	predicted anammox	20.9977
12 rivers	NH4_15	1	predicted anammox	11.8577
12 rivers	NH4_15	1	predicted anammox	40.5649
12 rivers	NH4_15	1	predicted anammox	28.6316
12 rivers	NH4_15	1	predicted anammox	77.9142
12 rivers	NH4_15	1	predicted anammox	73.6814
12 rivers	NH4_15	1	predicted anammox	88.7713
12 rivers	NH4_15	1	predicted anammox	41.9702
12 rivers	NH4_15	1	predicted anammox	74.3648
12 rivers	NH4_15	1	predicted anammox	75.1652
12 rivers	NH4_15	1	predicted anammox	40.2493
12 rivers	NH4_15	1	predicted anammox	36.9529
12 rivers	NH4_15	1	predicted anammox	44.8386
12 rivers	NH4_15	1	predicted anammox	22.856
12 rivers	NH4_15	1	predicted anammox	58.3584
12 rivers	NH4_15	1	predicted anammox	71.5001
12 rivers	NH4_15	1	predicted anammox	3.14465
12 rivers	NH4_15	1	predicted anammox	1.8898
12 rivers	NH4_15	1	predicted anammox	3.05207
12 rivers	NH4_15	1	predicted anammox	3.38614
12 rivers	NH4_15	1	predicted anammox	4.9363
12 rivers	NH4_15	1	predicted anammox	7.54254
12 rivers	NH4_15	1	predicted anammox	3.83355
12 rivers	NH4_15	1	predicted anammox	3.95663
12 rivers	NH4_15	1	predicted anammox	5.46449
12 rivers	NH4_15	1	predicted anammox	6.14055
12 rivers	NH4_15	1	predicted anammox	5.34385
12 rivers	NH4_15	1	predicted anammox	3.48479
12 rivers	NH4_15	1	predicted anammox	3.50552
12 rivers	NH4_15	1	predicted anammox	4.06286
12 rivers	NH4_15	1	predicted anammox	25.5398
12 rivers	NH4_15	1	predicted anammox	6.4159
12 rivers	NH4_15	1	predicted anammox	4.35063
12 rivers	NH4_15	1	predicted anammox	5.65367
12 rivers	NH4_15	1	predicted anammox	5.29055
12 rivers	NH4_15	1	predicted anammox	10.7903
12 rivers	NH4_15	1	predicted anammox	3.60401
12 rivers	NH4_15	1	predicted anammox	6.10769
12 rivers	NH4_15	1	predicted anammox	4.1051
12 rivers	NH4_15	1	predicted anammox	3.07412
12 rivers	NH4_15	1	predicted anammox	3.43709
12 rivers	NH4_15	1	predicted anammox	3.40779
12 rivers	NH4_15	1	predicted anammox	3.485
12 rivers	NH4_15	1	predicted denitrification	16.4471
12 rivers	NH4_15	1	predicted denitrification	19.9569
12 rivers	NH4_15	1	predicted denitrification	4.34911
12 rivers	NH4_15	1	predicted denitrification	6.0902
12 rivers	NH4_15	1	predicted denitrification	8.65066
12 rivers	NH4_15	1	predicted denitrification	8.36432
12 rivers	NH4_15	1	predicted denitrification	8.4498
12 rivers	NH4_15	1	predicted denitrification	4.56431
12 rivers	NH4_15	1	predicted denitrification	5.82539
12 rivers	NH4_15	1	predicted denitrification	17.897
12 rivers	NH4_15	1	predicted denitrification	3.86924
12 rivers	NH4_15	1	predicted denitrification	3.38029
12 rivers	NH4_15	1	predicted denitrification	1.88131
12 rivers	NH4_15	1	predicted denitrification	4.34383
12 rivers	NH4_15	1	predicted denitrification	8.93586
12 rivers	NH4_15	1	predicted denitrification	4.03485
12 rivers	NH4_15	1	predicted denitrification	8.68946
12 rivers	NH4_15	1	predicted denitrification	19.4733
12 rivers	NH4_15	1	predicted denitrification	3.34243
12 rivers	NH4_15	1	predicted denitrification	7.3313
12 rivers	NH4_15	1	predicted denitrification	4.94585
12 rivers	NH4_15	1	predicted denitrification	2.62408
12 rivers	NH4_15	1	predicted denitrification	3.06126
12 rivers	NH4_15	1	predicted denitrification	6.97961
12 rivers	NH4_15	1	predicted denitrification	2.5702
12 rivers	NH4_15	1	predicted denitrification	12.1496
12 rivers	NH4_15	1	predicted denitrification	5.90768
12 rivers	NH4_15	1	predicted denitrification	3.59699
12 rivers	NH4_15	1	predicted denitrification	15.7399
12 rivers	NH4_15	1	predicted denitrification	9.6524
12 rivers	NH4_15	1	predicted denitrification	15.1713
12 rivers	NH4_15	1	predicted denitrification	9.36295
12 rivers	NH4_15	1	predicted denitrification	5.4992
12 rivers	NH4_15	1	predicted denitrification	10.9406
12 rivers	NH4_15	1	predicted denitrification	9.08007
12 rivers	NH4_15	1	predicted denitrification	7.381
12 rivers	NH4_15	1	predicted denitrification	5.80292
12 rivers	NH4_15	1	predicted denitrification	25.6737
12 rivers	NH4_15	1	predicted denitrification	2.02831
12 rivers	NH4_15	1	predicted denitrification	1.52599
12 rivers	NH4_15	1	predicted denitrification	5.01843
12 rivers	NH4_15	1	predicted denitrification	2.33034
12 rivers	NH4_15	1	predicted denitrification	3.54783
12 rivers	NH4_15	1	predicted denitrification	40.7004
12 rivers	NH4_15	1	predicted denitrification	28.3566
12 rivers	NH4_15	1	predicted denitrification	37.3298
12 rivers	NH4_15	1	predicted denitrification	35.6104
12 rivers	NH4_15	1	predicted denitrification	38.6025
12 rivers	NH4_15	1	predicted denitrification	29.0113
12 rivers	NH4_15	1	predicted denitrification	41.5722
12 rivers	NH4_15	1	predicted denitrification	44.278
12 rivers	NH4_15	1	predicted denitrification	27.3374
12 rivers	NH4_15	1	predicted denitrification	42.7458
12 rivers	NH4_15	1	predicted denitrification	39.6525
12 rivers	NH4_15	1	predicted denitrification	50.3707
12 rivers	NH4_15	1	predicted denitrification	40.5844
12 rivers	NH4_15	1	predicted denitrification	38.1327
12 rivers	NH4_15	1	predicted denitrification	33.4483
12 rivers	NH4_15	1	predicted denitrification	26.723
12 rivers	NH4_15	1	predicted denitrification	29.2345
12 rivers	NH4_15	1	predicted denitrification	25.0936
12 rivers	NH4_15	1	predicted denitrification	33.6525
12 rivers	NH4_15	1	predicted denitrification	30.385
12 rivers	NH4_15	1	predicted denitrification	36.1814
12 rivers	NH4_15	1	predicted denitrification	44.2816
12 rivers	NH4_15	1	predicted denitrification	33.2321
12 rivers	NH4_15	1	predicted denitrification	37.0158
12 rivers	NH4_15	1	predicted denitrification	7.01053
12 rivers	NH4_15	1	predicted denitrification	8.13423
12 rivers	NH4_15	1	predicted denitrification	7.56177
12 rivers	NH4_15	1	predicted denitrification	6.79738
12 rivers	NH4_15	1	predicted denitrification	10.9374
12 rivers	NH4_15	1	predicted denitrification	26.0559
12 rivers	NH4_15	1	predicted denitrification	4.71549
12 rivers	NH4_15	1	predicted denitrification	10.1862
12 rivers	NH4_15	1	predicted denitrification	10.4862
12 rivers	NH4_15	1	predicted denitrification	9.30838
12 rivers	NH4_15	1	predicted denitrification	11.37
12 rivers	NH4_15	1	predicted denitrification	8.99749
12 rivers	NH4_15	1	predicted denitrification	12.3975
12 rivers	NH4_15	1	predicted denitrification	8.14453
12 rivers	NH4_15	1	predicted denitrification	12.7858
12 rivers	NH4_15	1	predicted denitrification	11.806
12 rivers	NH4_15	1	predicted denitrification	16.1075
12 rivers	NH4_15	1	predicted denitrification	8.04145
12 rivers	NH4_15	1	predicted denitrification	14.1996
12 rivers	NH4_15	1	predicted denitrification	12.1095
12 rivers	NH4_15	1	predicted denitrification	18.9468
12 rivers	NH4_15	1	predicted denitrification	11.4303
12 rivers	NH4_15	1	predicted denitrification	13.6751
12 rivers	NH4_15	1	predicted denitrification	10.8314
12 rivers	NH4_15	1	predicted denitrification	20.7478
12 rivers	NH4_15	1	predicted denitrification	6.28748
12 rivers	NH4_15	1	predicted denitrification	0.424912
12 rivers	NH4_15	1	predicted denitrification	5.56244
12 rivers	NH4_15	1	predicted denitrification	13.4688
12 rivers	NH4_15	1	predicted denitrification	11.9319
12 rivers	NH4_15	1	predicted denitrification	7.06298
12 rivers	NH4_15	1	predicted denitrification	0.0824656
12 rivers	NH4_15	1	predicted denitrification	3.3848
12 rivers	NH4_15	1	predicted denitrification	12.4867
12 rivers	NH4_15	1	predicted denitrification	16.182
12 rivers	NH4_15	1	predicted denitrification	19.5076
12 rivers	NH4_15	1	predicted denitrification	5.36588
12 rivers	NH4_15	1	predicted denitrification	4.53166
12 rivers	NH4_15	1	predicted denitrification	31.3897
12 rivers	NH4_15	1	predicted denitrification	13.0044
12 rivers	NH4_15	1	predicted denitrification	10.0816
12 rivers	NH4_15	1	predicted denitrification	4.42449
12 rivers	NH4_15	1	predicted denitrification	10.4736
12 rivers	NH4_15	1	predicted denitrification	51.0906
12 rivers	NH4_15	1	predicted denitrification	20.9841
12 rivers	NH4_15	1	predicted denitrification	10.0495
12 rivers	NH4_15	1	predicted denitrification	2.2888
12 rivers	NH4_15	1	predicted denitrification	6.21861
12 rivers	NH4_15	1	predicted denitrification	33.869
12 rivers	NH4_15	1	predicted denitrification	77.0408
12 rivers	NH4_15	1	predicted denitrification	37.3615
12 rivers	NH4_15	1	predicted denitrification	46.3961
12 rivers	NH4_15	1	predicted denitrification	52.1128
12 rivers	NH4_15	1	predicted denitrification	58.6536
12 rivers	NH4_15	1	predicted denitrification	0.631889
12 rivers	NH4_15	1	predicted denitrification	56.6697
12 rivers	NH4_15	1	predicted denitrification	59.1828
12 rivers	NH4_15	1	predicted denitrification	57.3144
12 rivers	NH4_15	1	predicted denitrification	60.8132
12 rivers	NH4_15	1	predicted denitrification	46.7802
12 rivers	NH4_15	1	predicted denitrification	54.2274
12 rivers	NH4_15	1	predicted denitrification	64.2727
12 rivers	NH4_15	1	predicted denitrification	63.893
12 rivers	NH4_15	1	predicted denitrification	19.947
12 rivers	NH4_15	1	predicted denitrification	45.3716
12 rivers	NH4_15	1	predicted denitrification	8.1028
12 rivers	NH4_15	1	predicted denitrification	15.9227
12 rivers	NH4_15	1	predicted denitrification	13.5424
12 rivers	NH4_15	1	predicted denitrification	16.1141
12 rivers	NH4_15	1	predicted denitrification	7.12505
12 rivers	NH4_15	1	predicted denitrification	0.50941
12 rivers	NH4_15	1	predicted denitrification	0.158482
12 rivers	NH4_15	1	predicted denitrification	0.0824656
12 rivers	NH4_15	1	predicted denitrification	0.0824656
12 rivers	NH4_15	1	predicted denitrification	28.1352
12 rivers	NH4_15	1	predicted denitrification	9.89692
12 rivers	NH4_15	1	predicted denitrification	7.45382
12 rivers	NH4_15	1	predicted denitrification	17.918
12 rivers	NH4_15	1	predicted denitrification	7.95039
12 rivers	NH4_15	1	predicted denitrification	27.8715
12 rivers	NH4_15	1	predicted denitrification	9.45919
12 rivers	NH4_15	1	predicted denitrification	9.1323
12 rivers	NH4_15	1	predicted denitrification	12.9712
12 rivers	NH4_15	1	predicted denitrification	7.69839
12 rivers	NH4_15	1	predicted denitrification	24.6606
12 rivers	NH4_15	1	predicted denitrification	5.95372
12 rivers	NH4_15	1	predicted denitrification	4.05589
12 rivers	NH4_15	1	predicted denitrification	6.32164
12 rivers	NH4_15	1	predicted denitrification	6.15702
12 rivers	NH4_15	1	predicted denitrification	28.5396
12 rivers	NH4_15	1	predicted denitrification	20.9393
12 rivers	NH4_15	1	predicted denitrification	16.6935
12 rivers	NH4_15	1	predicted denitrification	36.3973
12 rivers	NH4_15	1	predicted denitrification	19.044
12 rivers	NH4_15	1	predicted denitrification	43.3343
12 rivers	NH4_15	1	predicted denitrification	25.0602
12 rivers	NH4_15	1	predicted denitrification	38.4792
12 rivers	NH4_15	1	predicted denitrification	29.0584
12 rivers	NH4_15	1	predicted denitrification	57.8576
12 rivers	NH4_15	1	predicted denitrification	33.3586
12 rivers	NH4_15	1	predicted denitrification	32.0783
12 rivers	NH4_15	1	predicted denitrification	42.766
12 rivers	NH4_15	1	predicted denitrification	36.449
12 rivers	NH4_15	1	predicted denitrification	68.715
12 rivers	NH4_15	1	predicted denitrification	30.4811
12 rivers	NH4_15	1	predicted denitrification	22.2259
12 rivers	NH4_15	1	predicted denitrification	47.7599
12 rivers	NH4_15	1	predicted denitrification	44.2047
12 rivers	NH4_15	1	predicted denitrification	139.521
12 rivers	NH4_15	1	predicted denitrification	38.8174
12 rivers	NH4_15	1	predicted denitrification	34.8695
12 rivers	NH4_15	1	predicted denitrification	58.0929
12 rivers	NH4_15	1	predicted denitrification	36.7036
12 rivers	NH4_15	1	predicted denitrification	58.1799
12 rivers	NH4_15	1	predicted denitrification	30.2425
12 rivers	NH4_15	1	predicted denitrification	42.3171
12 rivers	NH4_15	1	predicted denitrification	36.4985
12 rivers	NH4_15	1	predicted denitrification	51.7772
12 rivers	NH4_15	1	predicted denitrification	66.7622
12 rivers	NH4_15	1	predicted denitrification	46.6099
12 rivers	NH4_15	1	predicted denitrification	29.2696
12 rivers	NH4_15	1	predicted denitrification	23.183
12 rivers	NH4_15	1	predicted denitrification	64.7266
12 rivers	NH4_15	1	predicted denitrification	27.2814
12 rivers	NH4_15	1	predicted denitrification	35.3573
12 rivers	NH4_15	1	predicted denitrification	48.6997
12 rivers	NH4_15	1	predicted denitrification	34.7897
12 rivers	NH4_15	1	predicted denitrification	36.7714
12 rivers	NH4_15	1	predicted denitrification	35.1619
12 rivers	NH4_15	1	predicted denitrification	50.7327
12 rivers	NH4_15	1	predicted denitrification	57.4964
12 rivers	NH4_15	1	predicted denitrification	74.6672
12 rivers	NH4_15	1	predicted denitrification	24.5237
12 rivers	NH4_15	1	predicted denitrification	45.2743
12 rivers	NH4_15	1	predicted denitrification	49.8841
12 rivers	NH4_15	1	predicted denitrification	47.5751
12 rivers	NH4_15	1	predicted denitrification	152.586
12 rivers	NH4_15	1	predicted denitrification	38.1688
12 rivers	NH4_15	1	predicted denitrification	21.8028
12 rivers	NH4_15	1	predicted denitrification	76.6798
12 rivers	NH4_15	1	predicted denitrification	49.9438
12 rivers	NH4_15	1	predicted denitrification	154.778
12 rivers	NH4_15	1	predicted denitrification	146.087
12 rivers	NH4_15	1	predicted denitrification	175.767
12 rivers	NH4_15	1	predicted denitrification	81.9957
12 rivers	NH4_15	1	predicted denitrification	147.228
12 rivers	NH4_15	1	predicted denitrification	146.388
12 rivers	NH4_15	1	predicted denitrification	77.2369
12 rivers	NH4_15	1	predicted denitrification	72.2654
12 rivers	NH4_15	1	predicted denitrification	87.1348
12 rivers	NH4_15	1	predicted denitrification	43.3721
12 rivers	NH4_15	1	predicted denitrification	114.572
12 rivers	NH4_15	1	predicted denitrification	139.954
12 rivers	NH4_15	1	predicted denitrification	6.06326
12 rivers	NH4_15	1	predicted denitrification	3.23868
12 rivers	NH4_15	1	predicted denitrification	5.23879
12 rivers	NH4_15	1	predicted denitrification	5.75066
12 rivers	NH4_15	1	predicted denitrification	8.35582
12 rivers	NH4_15	1	predicted denitrification	14.6143
12 rivers	NH4_15	1	predicted denitrification	6.9622
12 rivers	NH4_15	1	predicted denitrification	6.65542
12 rivers	NH4_15	1	predicted denitrification	8.97546
12 rivers	NH4_15	1	predicted denitrification	10.3737
12 rivers	NH4_15	1	predicted denitrification	10.3124
12 rivers	NH4_15	1	predicted denitrification	6.44218
12 rivers	NH4_15	1	predicted denitrification	6.03278
12 rivers	NH4_15	1	predicted denitrification	6.66846
12 rivers	NH4_15	1	predicted denitrification	14.9635
12 rivers	NH4_15	1	predicted denitrification	12.5096
12 rivers	NH4_15	1	predicted denitrification	8.16966
12 rivers	NH4_15	1	predicted denitrification	10.6105
12 rivers	NH4_15	1	predicted denitrification	9.59293
12 rivers	NH4_15	1	predicted denitrification	12.6701
12 rivers	NH4_15	1	predicted denitrification	5.53427
12 rivers	NH4_15	1	predicted denitrification	11.9275
12 rivers	NH4_15	1	predicted denitrification	7.89419
12 rivers	NH4_15	1	predicted denitrification	5.64801
12 rivers	NH4_15	1	predicted denitrification	6.23469
12 rivers	NH4_15	1	predicted denitrification	6.39786
12 rivers	NH4_15	1	predicted denitrification	6.02116
